# Supplementary material for: Transcriptome dataset of Babesia bovis life stages within vertebrate and invertebrate hosts
Source: Data Brief. 2020 Nov 17;33:106533. doi: 10.1016/j.dib.2020.106533 (PMC7701181; doi:10.1016/j.dib.2020.106533)
Supplement: Supplementary file 1 [file mmc1.xlsx]

## Sheet: 2019.05.02.BovTick-BovBlood
Table S1. Summary of differentially expressed genes between Babesia bovis blood stages and kinetes.
FC: Fold Change, CPM:Count Per Million Reads , FDR: False Discovery Rate, sig: significant, nor: normalized
GeneID	logFC	logCPM	PValue	FDR	sig	BovBlood4.normCPM	BovBlood5.normCPM	BovBlood6.normCPM	BovTick4.normCPM	BovTick5.normCPM	BovTick6.normCPM	BovBlood4.raw	BovBlood5.raw	BovBlood6.raw	BovTick4.raw	BovTick5.raw	BovTick6.raw	SignalPeptides	GO	nor blood stage	nor kinete	Fold increased in blood-stages	Fold increased in kinete
BBOV_I000010	-4.91868	4.11062	2.70078e-11	1.55185e-10	1	18.2739	9.95295	68.973	0.871693	1.2433	1.02928	986	748	3466	4	13	5	N	0	32.4	1.04809	30.9134	0.0323484
BBOV_I000020	-3.46499	5.92952	4.91344e-05	0.000148395	1	43.6461	20.8639	268.091	4.14054	20.9447	4.73467	2355	1568	13472	19	219	23	N	0	110.867	9.93999	11.1536	0.0896568
BBOV_I000030	2.90999	7.6086	8.2676e-09	3.84701e-08	1	62.1425	28.8077	46.8841	477.252	146.805	412.328	3353	2165	2356	2190	1535	2003	N	0	45.9448	345.462	0.132995	7.51906
BBOV_I000050	0.470842	5.38249	0.27399	0.346608	0	35.3988	18.7749	50.8243	57.0959	53.9399	34.3778	1910	1411	2554	262	564	167	N	0	34.9993	48.4712	0.722064	1.38492
BBOV_I000060	-0.53117	1.80307	0.284719	0.357644	0	4.65188	2.55477	4.69637	2.17923	3.92116	1.8527	251	192	236	10	41	9	N	0	3.96767	2.65103	1.49665	0.668157
BBOV_I000070	-0.520424	3.12715	0.25482	0.326165	0	11.8058	7.21189	11.323	5.88393	4.59063	10.9103	637	542	569	27	48	53	N	0	10.1136	7.12829	1.41879	0.704825
BBOV_I000072	-0.140612	7.36701	0.712255	0.768389	0	213.746	183.078	122.205	175.428	116.392	179.3	11533	13759	6141	805	1217	871	N	0	173.01	157.04	1.10169	0.907694
BBOV_I000074	0.231708	7.32995	0.503709	0.577151	0	143.43	155.668	144.851	197.656	168.897	154.803	7739	11699	7279	907	1766	752	N	0	147.983	173.785	0.851527	1.17436
BBOV_I000080	-0.937004	9.05683	0.0229892	0.0402011	0	748.008	696.693	653.472	359.356	463.749	272.552	40360	52359	32838	1649	4849	1324	N	GO:0005887, GO:0015450, GO:0043952	699.391	365.219	1.91499	0.522196
BBOV_I000090	-0.778898	7.44807	0.0493791	0.0792429	0	307.803	214.521	138.802	147.534	127.868	109.927	16608	16122	6975	677	1337	534	N	GO:0046961, GO:0015991, GO:0033178	220.375	128.443	1.71574	0.582838
BBOV_I000100	-0.484695	5.76931	0.210112	0.277205	0	89.2012	59.4116	41.6903	49.4686	42.7502	43.8472	4813	4465	2095	227	447	213	N	0	63.4344	45.3553	1.39861	0.714996
BBOV_I000120	0.98549	7.67117	0.0179714	0.0324402	0	204.219	126.727	79.699	313.374	248.659	251.143	11019	9524	4005	1438	2600	1220	N	GO:0008299	136.882	271.059	0.50499	1.98024
BBOV_I000130	-0.10035	6.14853	0.77514	0.820265	0	84.4011	66.5304	69.0924	64.0695	82.4401	58.4629	4554	5000	3472	294	862	284	N	GO:0005737, GO:0005730, GO:0003700, GO:0043565, GO:0003713, GO:0009873, GO:0045893, GO:0009737, GO:0009408, GO:0009414, GO:0006351	73.3413	68.3241	1.07343	0.931591
BBOV_I000140	0.503257	6.61584	0.219998	0.287661	0	116.575	84.0944	42.8445	123.998	128.442	92.6348	6290	6320	2153	569	1343	450	N	GO:0005524, GO:0006367, GO:0005674	81.1713	115.025	0.705684	1.41707
BBOV_I000145	0.276302	5.95329	0.503093	0.576615	0	73.6888	65.7054	28.7155	67.9921	79.4753	55.9926	3976	4938	1443	312	831	272	N	0	56.0366	67.82	0.826255	1.21028
BBOV_I000150	-1.23666	6.18661	0.000730928	0.00181103	1	109.977	84.1343	111.638	34.8677	54.8006	39.7301	5934	6323	5610	160	573	193	N	GO:0003824	101.917	43.1328	2.36286	0.423217
BBOV_I000160	1.64802	6.51148	7.85477e-05	0.000229005	1	50.2996	31.6019	50.8243	81.7212	201.605	132.159	2714	2375	2554	375	2108	642	N	0	44.242	138.495	0.319448	3.1304
BBOV_I000170	1.68432	7.14995	1.25149e-05	4.11868e-05	1	67.8322	63.6164	71.1222	311.848	169.662	169.831	3660	4781	3574	1431	1774	825	N	GO:0004672, GO:0005524, GO:0006468	67.5236	217.114	0.311006	3.21537
BBOV_I000175	1.80791	5.72368	1.30138e-05	4.26485e-05	1	20.5906	21.4361	28.7752	125.96	64.3645	57.8453	1111	1611	1446	578	673	281	Y	0	23.6006	82.7231	0.285297	3.50512
BBOV_I000180	0.800065	7.23855	0.0240927	0.0418583	0	108.958	119.542	102.246	233.178	185.729	157.068	5879	8984	5138	1070	1942	763	N	GO:0043565, GO:0005622	110.248	191.992	0.574236	1.74144
BBOV_I000190	0.988238	5.90381	0.0752425	0.114333	0	54.6921	30.2314	35.5213	26.3687	162.394	49.6111	2951	2272	1785	121	1698	241	N	GO:0016021	40.1483	79.4578	0.505278	1.97911
BBOV_I000200	-0.38649	4.94386	0.38582	0.465233	0	25.1128	36.3256	42.7649	16.1263	43.7066	19.3504	1355	2730	2149	74	457	94	Y	GO:0004197, GO:0006508	34.7344	26.3944	1.31597	0.759893
BBOV_I000210	-1.89774	6.58554	4.89829e-07	1.91117e-06	1	172.75	114.965	164.93	38.5724	50.6882	31.9076	9321	8640	8288	177	530	155	N	0	150.882	40.3894	3.73567	0.267689
BBOV_I000220	1.88749	5.34283	0.000251188	0.000668802	1	15.9758	7.54455	28.7155	86.7335	34.3341	72.461	862	567	1443	398	359	352	N	0	17.412	64.5095	0.269913	3.7049
BBOV_I000230	-0.114455	9.17696	0.779438	0.823645	0	538.766	769.584	496.661	538.706	526.775	601.921	29070	57837	24958	2472	5508	2924	N	GO:0003735, GO:0006412, GO:0022627	601.67	555.801	1.08253	0.923763
BBOV_I000240	-2.26166	4.71898	8.43149e-09	3.91858e-08	1	41.5889	43.7238	43.2425	8.49901	7.36413	11.1162	2244	3286	2173	39	77	54	N	GO:0005525	42.8517	8.99311	4.76495	0.209866
BBOV_I000250	-1.3799	5.52873	0.000249203	0.000663971	1	64.6074	82.8436	51.3616	24.6253	29.3609	22.2324	3486	6226	2581	113	307	108	N	0	66.2709	25.4062	2.60845	0.383369
BBOV_I000260	-1.50624	6.00237	0.00153259	0.00358064	1	65.4414	108.365	109.37	17.8697	59.2	22.0265	3531	8144	5496	82	619	107	N	0	94.392	33.0321	2.85759	0.349946
BBOV_I000270	-1.87201	3.27294	1.57373e-05	5.11429e-05	1	15.5866	14.6234	13.5717	5.01224	2.86914	4.32296	841	1099	682	23	30	21	N	0	14.5939	4.06811	3.58739	0.278754
BBOV_I000280	-0.668748	5.93029	0.0948611	0.139882	0	92.6485	82.4711	48.8542	34.6498	64.0775	41.7886	4999	6198	2455	159	670	203	N	GO:0005788, GO:0042470, GO:0032991, GO:0016018, GO:0003755, GO:0044877, GO:0061077, GO:0000413	74.6579	46.8386	1.59394	0.627377
BBOV_I000290	-0.436179	5.3053	0.264176	0.336271	0	38.7719	39.7586	57.4709	25.0612	45.6194	29.4373	2092	2988	2888	115	477	143	N	GO:0016021	45.3338	33.3726	1.35841	0.736154
BBOV_I000300	3.65251	13.5511	1.30708e-10	7.05207e-10	1	2042.71	1014.88	2247.77	30147.7	11332.9	25235.8	110218	76272	112954	138341	118498	122590	N	GO:0005884, GO:0005737, GO:0005524, GO:0005200, GO:0070359	1768.46	22238.8	0.0795211	12.5753
BBOV_I000310	2.34006	5.94912	2.79322e-08	1.23754e-07	1	13.863	18.1229	29.4518	81.0675	137.241	92.429	748	1362	1480	372	1435	449	N	0	20.4792	103.579	0.197716	5.05776
BBOV_I000330	-3.85056	8.96285	3.68404e-15	2.85476e-14	1	1262.64	690.333	843.875	42.2771	78.5189	72.8727	68128	51881	42406	194	821	354	N	0	932.284	64.5563	14.4414	0.0692453
BBOV_I000340	-0.23336	4.65224	0.552297	0.62382	0	28.8565	18.9479	33.4318	20.4848	28.7871	19.5562	1557	1424	1680	94	301	95	N	GO:0004540, GO:0008033	27.0787	22.9427	1.18028	0.847259
BBOV_I000350	1.39023	4.33077	0.00130526	0.00308473	1	10.527	11.5763	11.5021	15.6905	44.7586	27.1729	568	870	578	72	468	132	N	GO:0004672, GO:0005524, GO:0006468	11.2018	29.2073	0.383527	2.60738
BBOV_I000360	0.73973	4.56048	0.126792	0.179663	0	13.9556	14.7298	24.4371	12.8575	49.8275	25.526	753	1107	1228	59	521	124	N	0	17.7075	29.4037	0.602221	1.66052
BBOV_I000370	0.521929	7.61219	0.207135	0.273629	0	131.216	128.75	222.103	256.714	141.449	294.373	7080	9676	11161	1178	1479	1430	N	GO:0004518	160.69	230.845	0.696093	1.43659
BBOV_I000380	5.15575	7.2173	5.50668e-26	1.06572e-24	1	6.50522	9.1945	8.73605	309.015	156.081	406.976	351	691	439	1418	1632	1977	N	GO:0008270	8.14526	290.691	0.0280203	35.6883
BBOV_I000390	-0.0426271	6.48898	0.90889	0.928218	0	74.4672	108.657	90.047	106.347	58.8174	100.457	4018	8166	4525	488	615	488	N	GO:0003924, GO:0005525	91.0572	88.5405	1.02842	0.972361
BBOV_I000400	2.13714	8.60418	4.89182e-07	1.91056e-06	1	114.203	141.723	176.91	756.848	449.404	698.055	6162	10651	8890	3473	4699	3391	N	GO:0005524	144.279	634.769	0.227293	4.3996
BBOV_I000410	4.97236	10.3546	1.40725e-18	1.5164e-17	1	65.7936	61.0483	115.778	2929.76	1434.09	3252.92	3550	4588	5818	13444	14995	15802	N	GO:0005215, GO:0006810, GO:0016020	80.8731	2538.93	0.0318533	31.3939
BBOV_I000420	3.7671	8.87455	1.24751e-14	9.38649e-14	1	50.8186	78.0934	63.9582	724.595	597.069	1304.71	2742	5869	3214	3325	6243	6338	N	0	64.2901	875.458	0.0734359	13.6173
BBOV_I000430	2.02078	8.73675	7.46235e-06	2.53746e-05	1	189.448	128.124	188.87	887.166	393.933	774.427	10222	9629	9491	4071	4119	3762	N	0	168.814	685.175	0.246381	4.05876
BBOV_I000440	-0.838846	3.82022	0.0307342	0.0520035	0	20.7389	14.6766	18.1686	9.3707	10.9984	9.46934	1119	1103	913	43	115	46	N	0	17.8614	9.94614	1.79581	0.556852
BBOV_I000450	-0.169967	5.68764	0.627082	0.691425	0	54.655	60.516	48.2174	49.0327	43.2284	53.1106	2949	4548	2423	225	452	258	N	GO:0003723, GO:0009982, GO:0001522, GO:0009451	54.4628	48.4573	1.12393	0.889731
BBOV_I000460	3.82206	4.77174	6.20904e-11	3.47527e-10	1	1.48267	2.36848	7.14406	36.1753	55.1832	64.021	80	178	359	166	577	311	N	0	3.66507	51.7931	0.0707636	14.1316
BBOV_I000470	4.34027	10.2049	6.14188e-17	5.60843e-16	1	102.193	87.5806	143.538	2972.69	1446.81	2332.34	5514	6582	7213	13641	15128	11330	N	GO:0003684, GO:0003887, GO:0006281	111.104	2250.61	0.049366	20.2569
BBOV_I000480	-0.249968	6.48303	0.486303	0.56134	0	98.1343	113.341	79.7587	80.8495	100.994	62.7858	5295	8518	4008	371	1056	305	N	GO:0031597, GO:0031595, GO:0005634, GO:0000502, GO:0008540, GO:0005524, GO:0036402, GO:0017025, GO:0045899, GO:0030433	97.0781	81.5431	1.19051	0.839974
BBOV_I000490	-1.44802	3.65186	0.00232123	0.00522547	1	13.4367	14.9427	25.4122	5.44808	4.0168	10.4986	725	1123	1277	25	42	51	N	0	17.9305	6.6545	2.6945	0.371127
BBOV_I000500	0.809254	4.05989	0.0543644	0.0860015	0	17.3102	7.38487	11.8802	20.9206	18.3625	24.9085	934	555	597	96	192	121	N	0	12.1918	21.3972	0.569783	1.75505
BBOV_I000510	0.519838	4.94678	0.181042	0.24331	0	33.1192	25.8138	17.1935	30.9451	37.012	41.171	1787	1940	864	142	387	200	N	GO:0003824	25.3755	36.376	0.697588	1.43351
BBOV_I000520	-1.81111	5.12093	7.24573e-06	2.46812e-05	1	47.9644	42.6327	70.1869	11.332	15.3021	19.1445	2588	3204	3527	52	160	93	N	0	53.5947	15.2595	3.51221	0.284721
BBOV_I000530	-1.87112	3.2214	1.76149e-05	5.70068e-05	1	13.8815	17.5374	10.8653	3.7047	3.92116	3.91125	749	1318	546	17	41	19	N	0	14.0948	3.8457	3.66507	0.272846
BBOV_I000540	-2.15305	5.30288	2.40208e-06	8.668e-06	1	53.1167	42.473	95.619	19.1773	8.89434	15.2333	2866	3192	4805	88	93	74	N	GO:0008234, GO:0006508	63.7362	14.435	4.41541	0.22648
BBOV_I000550	6.06017	9.48901	2.01761e-23	3.22983e-22	1	21.2763	26.2396	16.1786	1965.01	611.319	1675.46	1148	1972	813	9017	6392	8139	N	0	21.2315	1417.26	0.0149806	66.7528
BBOV_I000560	0.161641	5.71438	0.654206	0.716257	0	62.6985	42.2734	43.6405	52.7374	50.5926	62.9917	3383	3177	2193	242	529	306	N	GO:0046872	49.5374	55.4406	0.893524	1.11916
BBOV_I000565	-0.106616	3.91808	0.788295	0.831472	0	17.7365	14.2907	14.7856	13.9471	19.1276	10.0869	957	1074	743	64	200	49	N	GO:0016021	15.6043	14.3872	1.08459	0.922005
BBOV_I000570	-1.38144	4.0448	0.00159496	0.00371076	1	30.7654	23.9509	15.6413	6.10185	12.3373	8.23421	1660	1800	786	28	129	40	N	0	23.4526	8.89113	2.63775	0.379111
BBOV_I000580	-0.747971	5.16697	0.0545795	0.0863066	0	32.9709	45.8128	55.6401	24.1895	34.1428	21.4089	1779	3443	2796	111	357	104	N	0	44.8079	26.5804	1.68575	0.593208
BBOV_I000590	-0.913825	4.04706	0.0244027	0.0422835	0	15.4013	21.0768	27.4817	11.1141	13.5806	9.05763	831	1584	1381	51	142	44	N	0	21.3199	11.2508	1.89498	0.527711
BBOV_I000600	-2.02137	5.93086	1.22807e-07	5.13679e-07	1	81.8991	83.2162	126.762	20.7027	27.9263	23.0558	4419	6254	6370	95	292	112	N	GO:0005524, GO:0042626, GO:0006810, GO:0055085, GO:0016021	97.2925	23.8949	4.07168	0.245599
BBOV_I000610	-3.08738	5.96567	7.23322e-11	4.02535e-10	1	65.2746	85.598	182.024	13.9471	15.3977	9.67519	3522	6433	9147	64	161	47	N	0	110.966	13.0067	8.53144	0.117214
BBOV_I000620	0.409305	4.66996	0.295168	0.369435	0	19.6639	16.5262	29.4717	34.8677	24.1008	28.408	1061	1242	1481	160	252	138	N	0	21.8873	29.1255	0.751481	1.33071
BBOV_I000640	0.0827614	5.45219	0.817049	0.854847	0	38.6051	39.213	49.6104	43.8026	39.2116	52.0814	2083	2947	2493	201	410	253	N	GO:0006461, GO:0005739	42.4762	45.0319	0.943247	1.06017
BBOV_I000650	-0.675466	4.91772	0.1012	0.148163	0	44.128	40.996	25.7704	20.4848	32.517	16.0567	2381	3081	1295	94	340	78	N	0	36.9648	23.0195	1.6058	0.622741
BBOV_I000660	-1.04515	4.70368	0.0159689	0.0292462	1	22.4625	30.0584	51.8591	13.2933	22.5706	14.4099	1212	2259	2606	61	236	70	N	GO:0016021	34.7933	16.7579	2.07623	0.481642
BBOV_I000665	-0.967985	4.78191	0.0173459	0.0314425	0	29.5608	31.7882	47.0234	17.4339	24.8659	12.763	1595	2389	2363	80	260	62	N	0	36.1241	18.3543	1.96816	0.508089
BBOV_I000670	-0.472434	6.49481	0.182836	0.245591	0	94.0755	120.314	99.6188	66.0308	95.925	64.021	5076	9042	5006	303	1003	311	N	0	104.669	75.3256	1.38956	0.719653
BBOV_I000680	-0.0683748	2.81561	0.913996	0.931476	0	2.55761	7.95704	10.7658	1.52546	11.4766	6.99908	138	598	541	7	120	34	N	0	7.09349	6.66704	1.06396	0.939881
BBOV_I000690	1.34773	6.72144	0.000916693	0.00222315	1	48.0015	62.4853	68.3959	95.4504	229.627	129.689	2590	4696	3437	438	2401	630	N	0	59.6276	151.589	0.393351	2.54226
BBOV_I000700	1.14203	5.49722	0.00580984	0.0118388	1	34.5092	21.0103	29.2528	38.7903	89.9955	57.8453	1862	1579	1470	178	941	281	Y	GO:0003735, GO:0006412, GO:0005622, GO:0005840	28.2574	62.2104	0.454224	2.20156
BBOV_I000710	2.94567	10.9842	5.1081e-09	2.42028e-08	1	328.542	651.559	416.465	4148.17	2269.4	4342.52	17727	48967	20928	19035	23729	21095	N	GO:0003824	465.522	3586.69	0.129791	7.70468
BBOV_I000720	1.47027	4.37132	0.000186689	0.000509628	1	7.35776	12.9335	12.9548	32.2526	31.2737	28.6139	397	972	651	148	327	139	N	GO:0016021	11.082	30.7134	0.360821	2.77146
BBOV_I000730	-0.643249	7.68432	0.119094	0.170385	0	169.766	196.358	385.58	174.339	132.746	174.359	9160	14757	19376	800	1388	847	N	0	250.568	160.481	1.56135	0.64047
BBOV_I000740	-0.211485	5.16764	0.573353	0.643182	0	39.3835	30.8302	45.1926	40.0979	34.4297	25.1143	2125	2317	2271	184	360	122	N	GO:0005814, GO:0005737, GO:0005829, GO:0005654, GO:0000159, GO:0046872, GO:0019208, GO:0004722, GO:0055059, GO:0006914, GO:0007099, GO:0007098, GO:0007059, GO:0007623, GO:0090162, GO:0000226, GO:0000278, GO:0035331, GO:0046627, GO:0007406, GO:0051898, GO:0001933, GO:0048477, GO:0090263, GO:0045880, GO:0006470, GO:0007465, GO:0009416, GO:0051225, GO:0007051, GO:0048190	38.4688	33.214	1.15821	0.863401
BBOV_I000750	4.53985	7.86208	5.85428e-20	7.32255e-19	1	19.0709	17.0052	21.5914	630.452	220.159	491.376	1029	1278	1085	2893	2302	2387	N	GO:0034227, GO:0005737	19.2225	447.329	0.0429716	23.2712
BBOV_I000760	4.46449	7.82709	2.70654e-19	3.14282e-18	1	21.647	15.8209	21.7108	563.986	210.882	532.136	1168	1189	1091	2588	2205	2585	N	GO:0016021	19.7262	435.668	0.0452782	22.0857
BBOV_I000770	-1.49259	7.60174	0.000622748	0.00156897	1	198.863	229.756	429.877	116.371	124.712	63.8151	10730	17267	21602	534	1304	310	N	GO:0016849, GO:0009190, GO:0035556	286.166	101.633	2.81568	0.355154
BBOV_I000780	-1.21162	5.33065	0.0014606	0.00342893	1	72.688	42.8855	51.8591	27.4583	22.475	22.4382	3922	3223	2606	126	235	109	N	GO:0006909, GO:0005856	55.8109	24.1238	2.31352	0.432243
BBOV_I000790	0.453276	6.62121	0.207156	0.273629	0	84.2528	67.1957	97.9273	107.872	91.5257	142.246	4546	5050	4921	495	957	691	N	0	83.1253	113.881	0.72993	1.36999
BBOV_I000800	1.58692	7.05863	0.000165139	0.000454307	1	46.9636	74.0483	79.1219	270.879	110.749	220.059	2534	5565	3976	1243	1158	1069	N	0	66.7113	200.562	0.332621	3.00642
BBOV_I000810	-0.0303285	5.24096	0.935689	0.948119	0	28.004	44.0298	42.4067	30.2913	37.4901	44.2589	1511	3309	2131	139	392	215	N	GO:0003899, GO:0006351, GO:0005634	38.1468	37.3468	1.02142	0.979028
BBOV_I000820	-1.14112	4.85534	0.0119167	0.0226459	1	38.1603	19.0011	61.2717	14.8188	18.8407	19.968	2059	1428	3079	68	197	97	N	0	39.4777	17.8758	2.20844	0.452808
BBOV_I000830	0.224662	4.8735	0.635183	0.698277	0	32.1369	11.4831	37.4317	20.7027	43.0372	30.6724	1734	863	1881	95	450	149	Y	0	27.0172	31.4708	0.858487	1.16484
BBOV_I000840	-0.444155	4.79794	0.243497	0.313643	0	38.4197	24.7227	32.6159	21.5744	28.7871	19.7621	2073	1858	1639	99	301	96	Y	0	31.9194	23.3745	1.36557	0.732297
BBOV_I000850	-0.477116	4.63954	0.251984	0.322865	0	34.3795	21.3296	30.8647	13.5112	30.126	18.1153	1855	1603	1551	62	315	88	N	0	28.8579	20.5842	1.40195	0.713293
BBOV_I000860	1.15968	9.72206	0.00889594	0.017346	1	650.93	382.004	534.212	1241.51	1439.93	819.51	35122	28709	26845	5697	15056	3981	N	GO:0005524, GO:0016773, GO:0005975	522.382	1166.98	0.447635	2.23396
BBOV_I000870	-0.475928	4.29843	0.276679	0.349215	0	12.0467	21.17	34.9442	16.5622	15.3977	17.086	650	1591	1756	76	161	83	N	0	22.7203	16.3486	1.38974	0.719561
BBOV_I000880-B	0.295479	3.46434	0.448106	0.526309	0	10.842	7.86389	11.0245	11.7679	12.5286	12.1455	585	591	554	54	131	59	N	0	9.91016	12.1473	0.815832	1.22574
BBOV_I000890	-0.891645	2.64174	0.0589106	0.091996	0	10.8606	5.77484	6.86546	3.92262	2.96478	5.9698	586	434	345	18	31	29	N	GO:0004523, GO:0006401	7.83362	4.28573	1.82784	0.547095
BBOV_I000900	0.040143	4.44954	0.940923	0.951193	0	33.8976	12.9734	17.7109	22.2282	7.45977	37.0539	1829	975	890	102	78	180	N	GO:0045145	21.5273	22.2473	0.967637	1.03345
BBOV_I000910	0.108769	4.93815	0.769006	0.815104	0	37.456	27.8895	23.0441	32.0347	30.9867	32.3193	2021	2096	1158	147	324	157	N	GO:0001650, GO:0034457, GO:0005730, GO:0005654, GO:0030684, GO:0032040, GO:0042134, GO:0030515, GO:0006364	29.4632	31.7802	0.927092	1.07864
BBOV_I000920	-0.896248	4.98736	0.0165693	0.0302178	0	31.6736	40.3706	50.884	22.4461	22.5706	20.9972	1709	3034	2557	103	236	102	N	0	40.9761	22.0046	1.86216	0.537012
BBOV_I000930	0.266692	6.04254	0.453062	0.531487	0	52.0788	71.7996	55.6202	79.9779	77.8494	58.0512	2810	5396	2795	367	814	282	N	GO:0004652, GO:0043631	59.8329	71.9595	0.83148	1.20267
BBOV_I000950	-0.684931	5.51278	0.0576451	0.0904192	0	61.2343	43.7637	63.202	36.3932	35.673	32.5251	3304	3289	3176	167	373	158	N	GO:0006260, GO:0000808, GO:0005634	56.0667	34.8638	1.60816	0.621827
BBOV_I000970	2.08452	7.66493	2.17409e-07	8.80959e-07	1	73.6147	66.9695	92.0967	380.058	214.421	392.772	3972	5033	4628	1744	2242	1908	Y	0	77.5603	329.084	0.235686	4.24294
BBOV_I000980	0.858652	4.98772	0.0169956	0.0309083	0	24.0934	23.6848	20.0989	46.8535	38.064	38.2891	1300	1780	1010	215	398	186	N	0	22.6257	41.0688	0.550921	1.81514
BBOV_I000990	0.548377	1.75468	0.280338	0.353374	0	3.70668	2.91403	1.65169	1.96131	4.49499	5.55809	200	219	83	9	47	27	Y	0	2.75747	4.0048	0.688541	1.45235
BBOV_I001000	-1.75063	4.73124	0.000132649	0.000370427	1	30.8766	23.4985	66.8636	10.6782	12.3373	12.9689	1666	1766	3360	49	129	63	N	GO:0016874	40.4129	11.9948	3.3692	0.296806
BBOV_I001005	-0.194416	3.60051	0.663067	0.723921	0	19.7751	10.5251	8.23855	8.28109	13.2937	11.9396	1067	791	414	38	139	58	N	GO:0000077, GO:0006281, GO:0030896	12.8463	11.1715	1.14992	0.869627
BBOV_I001010	-1.65978	4.28202	0.00605172	0.0122547	1	44.7582	36.5651	5.75107	7.40939	7.65105	12.5572	2415	2748	289	34	80	61	Y	GO:0003924, GO:0006400	29.0248	9.20587	3.15286	0.317173
BBOV_I001020	-4.90224	9.50752	2.4536e-15	1.95584e-14	1	2070.57	731.661	1419.9	61.2364	20.3709	59.9039	111721	54987	71352	281	213	291	Y	0	1407.38	47.1704	29.836	0.0335166
BBOV_I001030	-0.463967	3.84677	0.4017	0.480331	0	16.9581	26.5456	6.00977	18.5235	11.8591	5.55809	915	1995	302	85	124	27	N	GO:0003824	16.5045	11.9802	1.37764	0.725877
BBOV_I001040	-0.546572	8.06675	0.160396	0.219388	0	348.465	362.591	243.336	205.066	276.394	171.683	18802	27250	12228	941	2890	834	N	0	318.13	217.714	1.46123	0.684356
BBOV_I001050	0.652827	8.91875	0.213929	0.281428	0	595.793	170.704	362.636	957.991	369.163	448.353	32147	12829	18223	4396	3860	2178	N	0	376.377	591.836	0.635949	1.57245
BBOV_I001060	1.8025	8.36213	0.00105786	0.00253547	1	226.979	52.5989	160.731	808.278	299.06	428.796	12247	3953	8077	3709	3127	2083	Y	0	146.77	512.045	0.286634	3.48877
BBOV_I001070	-1.27403	5.70978	0.00157326	0.00366466	1	74.1707	60.7156	85.8879	42.0592	18.5538	31.0841	4002	4563	4316	193	194	151	Y	0	73.5914	30.5657	2.40765	0.415343
BBOV_I001080	-0.432816	3.08231	0.347113	0.424747	0	10.0822	13.6387	4.97497	7.40939	6.88594	6.99908	544	1025	250	34	72	34	N	0	9.56529	7.09814	1.34758	0.742072
BBOV_I001090	-1.78128	3.56538	0.031695	0.0535128	0	4.11441	46.8906	2.32829	6.10185	4.11244	5.35224	222	3524	117	28	43	26	N	0	17.7778	5.18884	3.42615	0.291872
BBOV_I001095	1.02435	7.57747	0.028371	0.0484474	1	197.121	69.2448	111.698	347.152	143.648	278.522	10636	5204	5613	1593	1502	1353	N	GO:0016021	126.021	256.441	0.491425	2.0349
BBOV_I001100	-1.0234	7.56328	0.00931897	0.0180983	1	218.954	197.396	343.174	154.508	93.6297	125.778	11814	14835	17245	709	979	611	N	GO:0016021	253.174	124.638	2.03127	0.492302
BBOV_I001110	-1.11102	7.34154	0.00537758	0.0110659	1	168.543	183.118	312.349	133.369	80.8142	93.4583	9094	13762	15696	612	845	454	N	GO:0016021	221.337	102.547	2.15839	0.463309
BBOV_I001115	1.3877	2.88546	0.0551222	0.0869174	0	2.48348	9.54046	0.517397	9.58863	9.94636	13.3806	134	717	26	44	104	65	N	GO:0016021	4.18044	10.9719	0.381015	2.62457
BBOV_I001120	-2.60917	7.02029	3.64988e-10	1.90068e-09	1	338.234	170.704	157.826	35.3036	35.2905	38.7008	18250	12829	7931	162	369	188	Y	0	222.255	36.4316	6.1006	0.163918
BBOV_I001140	-2.36915	2.76835	1.34004e-05	4.38046e-05	1	15.3086	5.6817	11.4424	1.08962	3.06042	1.8527	826	427	575	5	32	9	N	0	10.8109	2.00091	5.40299	0.185083
BBOV_I001160	-4.27458	4.92667	5.90217e-11	3.31305e-10	1	60.3633	92.3309	17.7109	3.48677	4.11244	1.02928	3257	6939	890	16	43	5	Y	GO:0005515	56.8017	2.87616	19.7491	0.0506352
BBOV_I001170	-5.86198	4.51237	1.10059e-12	7.007e-12	1	99.4873	14.8762	16.8552	0.435847	0.765105	1.02928	5368	1118	847	2	8	5	Y	0	43.7396	0.743409	58.8365	0.0169963
BBOV_I001180	-7.3223	6.68169	8.86723e-27	1.82505e-25	1	247.606	81.8723	278.778	2.61508	0.765105	0.617566	13360	6153	14009	12	8	3	Y	GO:0005515	202.752	1.33258	152.15	0.00657248
BBOV_I001190	-1.02516	0.681733	0.151696	0.208958	0	0.593069	1.0911	4.07948	0.65377	1.2433	0.823421	32	82	205	3	13	4	N	0	1.92121	0.906829	2.11861	0.472008
BBOV_I001200	-4.32212	3.63818	1.77904e-14	1.31568e-13	1	35.4915	17.431	15.3428	0.871693	1.53021	0.823421	1915	1310	771	4	16	4	Y	GO:0016021	22.7551	1.07511	21.1654	0.0472469
BBOV_I001205	-5.35125	4.29771	2.63204e-22	3.96846e-21	1	31.8774	31.3358	48.4562	1.74339	0.573829	0.617566	1720	2355	2435	8	6	3	Y	GO:0016021	37.2232	0.97826	38.0504	0.026281
BBOV_I001300	-5.10629	1.53642	1.68221e-07	6.91001e-07	1	10.286	2.90073	1.33329	0	0.286914	0	555	218	67	0	3	0	Y	GO:0016021	4.84002	0.0956381	50.6076	0.0197599
BBOV_I001310	-6.28594	4.24374	8.06362e-19	8.91122e-18	1	64.7372	22.8865	21.3327	0.435847	0.765105	0	3493	1720	1072	2	8	0	Y	GO:0016021	36.3188	0.400317	90.725	0.0110223
BBOV_I001320	-5.26125	1.29736	6.44018e-10	3.29202e-09	1	4.37388	2.11567	5.55207	0.217923	0.0956381	0	236	159	279	1	1	0	N	0	4.01387	0.10452	38.4027	0.0260398
BBOV_I001330	-3.85275	2.44806	6.15227e-10	3.1573e-09	1	6.52376	6.77279	14.6861	0.871693	0.382552	0.823421	352	509	738	4	4	4	N	0	9.32756	0.692555	13.4683	0.0742483
BBOV_I001340	-3.4103	2.04687	7.76638e-09	3.61811e-08	1	4.98548	6.21394	9.21365	0.871693	0.765105	0.205855	269	467	463	4	8	1	N	0	6.80436	0.614218	11.0781	0.0902683
BBOV_I001350	-6.25827	5.37989	5.71516e-32	1.93322e-30	1	88.1448	55.7259	99.2009	0.871693	1.05202	1.23513	4756	4188	4985	4	11	6	N	GO:0016021	81.0239	1.05295	76.9496	0.0129955
BBOV_I001360	-4.41413	2.25874	7.11743e-12	4.29253e-11	1	10.0451	6.18733	8.41765	0.65377	0.0956381	0.617566	542	465	423	3	1	3	Y	GO:0016021	8.21669	0.455658	18.0326	0.0554551
BBOV_I001370	-7.46663	5.78489	5.43796e-20	6.82376e-19	1	234.688	49.7381	40.8545	0.65377	0.573829	0.617566	12663	3738	2053	3	6	3	Y	0	108.427	0.615055	176.288	0.00567252
BBOV_I001380	-6.9251	6.91069	3.01228e-35	1.30197e-33	1	359.733	197.981	154.443	2.833	1.53021	1.64684	19410	14879	7761	13	16	8	N	GO:0016021	237.386	2.00335	118.494	0.00843922
BBOV_I001390	-3.97834	5.01324	7.9855e-14	5.59705e-13	1	81.4543	27.8496	69.7292	5.66601	2.96478	2.88197	4395	2093	3504	26	31	14	Y	GO:0016021	59.6777	3.83759	15.5508	0.0643052
BBOV_I001400	-2.14554	7.18972	3.61053e-08	1.58521e-07	1	184.481	233.362	294.618	62.3261	59.6782	38.9066	9954	17538	14805	286	624	189	N	GO:0016021	237.487	53.637	4.42768	0.225852
BBOV_I001410	0.155146	3.53903	0.767045	0.813913	0	18.2739	6.89255	7.78086	20.7027	9.94636	6.17566	986	518	391	95	104	30	N	0	10.9824	12.2749	0.894707	1.11768
BBOV_I001420	-5.95063	4.56467	2.42335e-24	4.17116e-23	1	45.1103	35.0482	55.8391	1.08962	0.191276	1.23513	2434	2634	2806	5	2	6	Y	0	45.3325	0.838675	54.0526	0.0185005
BBOV_I001430	-1.96066	3.47162	0.000368084	0.000956477	1	28.5229	7.19859	15.4622	6.75562	3.2517	3.29368	1539	541	777	31	34	16	N	0	17.0612	4.43367	3.84811	0.259868
BBOV_I001440	-1.37136	2.29105	0.0145819	0.0269727	1	9.84123	2.42171	7.78086	3.05093	2.10404	2.67612	531	182	391	14	22	13	N	0	6.68127	2.61036	2.55952	0.390699
BBOV_I001450	-0.755393	6.24956	0.0322575	0.0543682	0	94.9466	113.115	77.8882	49.9044	62.9299	56.4043	5123	8501	3914	229	658	274	N	GO:0003676	95.3166	56.4129	1.68962	0.591848
BBOV_I001460	-0.867044	6.34963	0.0306401	0.0518894	0	124.378	130.612	60.2171	46.1997	72.0155	54.3458	6711	9816	3026	212	753	264	N	0	105.069	57.5203	1.82664	0.547453
BBOV_I001470	-2.92994	8.97807	4.56482e-09	2.17612e-08	1	1107.09	399.475	1165.56	107.436	132.746	110.338	59735	30022	58571	493	1388	536	N	GO:0019239	890.708	116.84	7.62331	0.131177
BBOV_I001480	-0.301316	6.83902	0.426372	0.505205	0	122.784	165.182	90.8629	100.027	129.111	78.0191	6625	12414	4566	459	1350	379	N	GO:0005737, GO:0005634, GO:0019773, GO:0004298, GO:0043161, GO:0006508	126.276	102.386	1.23334	0.810809
BBOV_I001490	3.73647	9.5322	2.30462e-06	8.32403e-06	1	76.9877	187.709	45.3916	319.476	3100.87	712.671	4154	14107	2281	1466	32423	3462	N	0	103.363	1377.67	0.075027	13.3285
BBOV_I001500	-1.24383	5.9936	0.000585305	0.00148135	1	74.8008	105.797	87.062	32.9064	44.4717	35.4071	4036	7951	4375	151	465	172	N	GO:0016021	89.2198	37.5951	2.37318	0.421376
BBOV_I001510	-1.0006	4.011	0.0150038	0.0277135	1	23.6857	20.5845	19.3825	7.84524	15.3021	8.23421	1278	1547	974	36	160	40	N	GO:0000315, GO:0003735, GO:0006412, GO:0022625	21.2176	10.4605	2.02835	0.493012
BBOV_I001520	-0.891732	5.44622	0.0199599	0.0355351	0	43.572	56.95	68.6546	28.9838	38.6378	23.2616	2351	4280	3450	133	404	113	N	0	56.3922	30.2944	1.86147	0.537209
BBOV_I001530	2.67407	7.516	9.55762e-11	5.26617e-10	1	57.9354	40.5569	50.5855	441.513	223.124	287.168	3126	3048	2542	2026	2333	1395	N	0	49.6926	317.268	0.156627	6.38461
BBOV_I001540	4.36407	8.54207	2.24341e-18	2.33964e-17	1	28.7268	37.8292	37.1531	1075.23	421.286	639.798	1550	2843	1867	4934	4405	3108	N	GO:0043565, GO:0005622	34.5697	712.106	0.0485457	20.5991
BBOV_I001550	-1.04101	6.86087	0.0083184	0.0163841	1	179.996	124.359	164.075	66.4666	110.271	50.4345	9712	9346	8245	305	1153	245	N	0	156.143	75.724	2.062	0.484965
BBOV_I001560	-0.727402	5.75097	0.0751232	0.114241	0	43.5905	65.2131	91.9773	32.6885	55.2788	32.9368	2352	4901	4622	150	578	160	N	GO:0004672, GO:0005524, GO:0006468	66.927	40.3014	1.66066	0.60217
BBOV_I001570	-1.72063	5.0317	6.53835e-06	2.23107e-05	1	52.1344	39.3594	57.4709	13.0754	15.3977	16.6743	2813	2958	2888	60	161	81	N	0	49.6549	15.0491	3.29952	0.303075
BBOV_I001580	-0.824861	5.88306	0.0193078	0.0345003	0	66.9797	86.7822	71.7789	40.7517	47.9147	38.4949	3614	6522	3607	187	501	187	N	0	75.1803	42.3871	1.77366	0.563806
BBOV_I001590	-0.004513	5.1467	0.990203	0.99127	0	32.7114	38.1485	35.4417	31.381	45.2368	29.0256	1765	2867	1781	144	473	141	N	0	35.4339	35.2145	1.00623	0.993807
BBOV_I001600	0.300464	6.29719	0.528268	0.600866	0	85.1424	68.5396	57.6699	36.3932	157.229	66.0795	4594	5151	2898	167	1644	321	N	0	70.4506	86.5673	0.813825	1.22876
BBOV_I001610	5.19285	4.45231	2.28258e-08	1.02413e-07	1	0.87107	2.28865	0.338298	7.19147	102.333	18.9387	47	172	17	33	1070	92	N	0	1.166	42.821	0.0272297	36.7245
BBOV_I001620	-1.17588	5.70581	0.00161288	0.0037435	1	61.4567	61.3144	93.0917	35.0857	26.8743	33.7603	3316	4608	4678	161	281	164	N	0	71.9543	31.9067	2.25514	0.443431
BBOV_I001630	-4.14635	8.04985	4.8398e-12	2.96019e-11	1	276.314	309.366	916.25	33.7781	37.6814	13.1747	14909	23250	46043	155	394	64	N	0	500.644	28.2114	17.7461	0.0563503
BBOV_I001640	-0.117604	3.71955	0.756949	0.805498	0	14.3448	14.2907	12.2583	11.7679	14.4414	11.322	774	1074	616	54	151	55	N	0	13.6313	12.5104	1.0896	0.917771
BBOV_I001650	-0.275132	4.49311	0.4679	0.544624	0	29.6349	26.1731	17.7905	20.0489	19.6058	21.2031	1599	1967	894	92	205	103	N	GO:0004047, GO:0006546, GO:0005737	24.5328	20.2859	1.20935	0.82689
BBOV_I001660	1.62387	4.95793	0.000558116	0.00141622	1	14.3819	10.0993	21.5715	75.4015	41.1244	25.526	776	759	1084	346	430	124	N	0	15.3509	47.3506	0.324196	3.08455
BBOV_I001670	8.36776	9.83614	2.24487e-36	1.03959e-34	1	4.65188	4.52407	7.38286	2599.61	1970.81	900.411	251	340	371	11929	20607	4374	Y	0	5.5196	1823.61	0.00302674	330.388
BBOV_I001680	-6.79815	8.74384	5.66958e-19	6.33754e-18	1	1725.83	224.088	595.683	6.5377	6.69467	9.67519	93120	16841	29934	30	70	47	Y	0	848.534	7.63585	111.125	0.00899888
BBOV_I001690	-1.12638	2.89985	0.0122064	0.0231285	1	8.7107	7.23851	13.7906	3.7047	5.06882	4.73467	470	544	693	17	53	23	N	GO:0016021	9.91327	4.50273	2.20162	0.454212
BBOV_I001700	-0.755966	4.05453	0.0569026	0.0895071	0	16.3465	20.4248	25.1535	9.15278	14.7283	12.5572	882	1535	1264	42	154	61	N	GO:0005524	20.6416	12.1461	1.69945	0.588427
BBOV_I001710	0.969416	6.22544	0.008224	0.0162228	0	39.9024	57.8948	54.2272	74.5298	120.982	101.898	2153	4351	2725	342	1265	495	N	0	50.6748	99.1368	0.51116	1.95633
BBOV_I001720	3.28742	8.27656	2.49089e-14	1.82135e-13	1	65.182	63.164	44.715	404.684	650.148	634.857	3517	4747	2247	1857	6798	3084	N	0	57.687	563.23	0.102422	9.76355
BBOV_I001730	2.02488	3.30632	2.87081e-06	1.02424e-05	1	3.52135	5.72161	2.76608	16.5622	15.3977	17.086	190	430	139	76	161	83	N	0	4.00301	16.3486	0.244853	4.08408
BBOV_I001740	-0.393929	8.30238	0.360529	0.439092	0	343.201	220.761	511.148	289.838	193.476	335.132	18518	16591	25686	1330	2023	1628	N	GO:0004013, GO:0006730	358.37	272.815	1.3136	0.761267
BBOV_I001750	-0.247545	4.36748	0.57431	0.643823	0	26.5398	11.5763	28.7752	25.2791	16.3541	14.8216	1432	870	1446	116	171	72	Y	0	22.2971	18.8183	1.18487	0.843978
BBOV_I001760	-0.878007	5.19681	0.0184165	0.0331055	0	36.8444	50.7228	54.0083	28.1121	21.3273	27.7905	1988	3812	2714	129	223	135	N	0	47.1918	25.7433	1.83317	0.545503
BBOV_I001780	0.063495	5.169	0.875226	0.900458	0	29.5608	23.3788	52.4959	40.7517	37.4901	31.9076	1595	1757	2638	187	392	155	N	GO:0016746, GO:0006506, GO:0005789, GO:0016021	35.1451	36.7165	0.957204	1.04471
BBOV_I001800	6.44472	10.082	3.03205e-16	2.60944e-15	1	16.1797	10.8711	46.7846	950.799	3999.59	1480.51	873	817	2351	4363	41820	7192	N	GO:0016021	24.6118	2143.63	0.0114813	87.0978
BBOV_I001810	7.57405	7.21561	6.1491e-39	3.36902e-37	1	1.64947	1.03787	1.98999	376.136	146.039	368.893	89	78	100	1726	1527	1792	N	GO:0005730, GO:0000786, GO:0005634, GO:0030875, GO:0031492, GO:0046982, GO:0006334	1.55911	297.023	0.00524914	190.508
BBOV_I001820-A	9.49585	3.8898	3.72504e-39	2.10006e-37	1	0.0556002	0.0399182	0.0198999	36.6111	14.1544	41.9945	3	3	1	168	148	204	N	0	0.0384728	30.92	0.00124427	803.685
BBOV_I001830	7.83224	5.38082	5.52719e-17	5.05901e-16	1	0.129734	0.904813	0.0397998	119.422	42.6546	90.7821	7	68	2	548	446	441	N	GO:0003743, GO:0005737, GO:0005852	0.358116	84.2862	0.0042488	235.36
BBOV_I001840	5.39515	6.74119	1.12482e-13	7.78565e-13	1	6.35696	4.1515	4.41777	42.9309	444.239	140.805	343	312	222	197	4645	684	N	0	4.97541	209.325	0.0237688	42.0719
BBOV_I001850	9.46518	8.84062	4.55855e-19	5.15487e-18	1	1.112	1.82293	0.935295	107	2180.64	459.881	60	137	47	491	22801	2234	N	GO:0016021	1.29008	915.842	0.00140862	709.912
BBOV_I001860	-0.100337	3.15796	0.829001	0.864287	0	13.4923	5.94782	8.03955	10.4603	5.35573	10.0869	728	447	404	48	56	49	N	GO:0005730, GO:0000786, GO:0005634, GO:0030875, GO:0031492, GO:0046982, GO:0006334	9.15989	8.63432	1.06087	0.942622
BBOV_I001870	-0.77184	9.61162	0.0824423	0.123536	0	690.666	1403.86	864.909	552.654	706.957	473.467	37266	105505	43463	2536	7392	2300	N	0	986.477	577.692	1.70762	0.585611
BBOV_I001880	0.27507	5.23608	0.528435	0.60088	0	27.3924	30.6173	44.2772	28.1121	67.3292	27.7905	1478	2301	2225	129	704	135	N	GO:0006886, GO:0016192, GO:0030117	34.0956	41.0773	0.830037	1.20477
BBOV_I001890	-1.30367	5.43979	0.0101169	0.0194923	1	40.2731	26.519	117.31	27.6763	22.8575	24.0851	2173	1993	5895	127	239	117	N	GO:0016021	61.3673	24.8729	2.46723	0.405313
BBOV_I001900	-0.0343134	3.98841	0.932661	0.945585	0	11.0459	14.8629	22.0889	15.2546	17.8843	13.5864	596	1117	1110	70	187	66	N	0	15.9992	15.5751	1.02723	0.973493
BBOV_I001910	-1.41826	6.07292	0.000349448	0.000911093	1	89.2012	102.297	101.251	24.8433	54.5137	29.6431	4813	7688	5088	114	570	144	N	0	97.583	36.3334	2.68577	0.372333
BBOV_I001920	0.291285	4.54105	0.491594	0.565937	0	13.1031	17.7503	31.9592	20.2669	29.074	27.3787	707	1334	1606	93	304	133	N	0	20.9375	25.5732	0.81873	1.2214
BBOV_I001930	-1.19168	6.4051	0.000856457	0.00209273	1	116.038	117.932	118.623	51.8657	63.5037	38.7008	6261	8863	5961	238	664	188	N	0	117.531	51.3567	2.28852	0.436964
BBOV_I001940	1.20715	7.3395	0.00241401	0.00540304	1	112.813	70.4025	110.803	309.015	157.899	212.237	6087	5291	5568	1418	1651	1031	N	0	98.0059	226.383	0.43292	2.3099
BBOV_I001950	-0.783433	5.71617	0.0375085	0.0623539	0	53.0796	91.3995	54.2272	35.0857	40.168	40.1418	2864	6869	2725	161	420	195	N	GO:0004672, GO:0005524, GO:0006468	66.2354	38.4651	1.72196	0.580734
BBOV_I001960	4.25696	2.44679	6.84438e-14	4.83205e-13	1	0.889603	0.61208	0.238799	7.84524	10.3289	15.4391	48	46	12	36	108	75	N	0	0.58016	11.2044	0.0517796	19.3126
BBOV_I001970	-0.265007	7.30761	0.489874	0.564291	0	177.809	189.492	151.16	154.943	186.877	89.3412	9594	14241	7596	711	1954	434	N	GO:0004825, GO:0005737, GO:0006431	172.82	143.721	1.20247	0.831618
BBOV_I001980	10.4798	12.656	2.2564e-21	3.16873e-20	1	5.09668	15.4351	6.54706	2208.87	29878.9	6610.63	275	1160	329	10136	312416	32113	Y	GO:0016021	9.02627	12899.5	0.00069974	1429.1
BBOV_I001990	0.448847	5.94053	0.344896	0.422699	0	52.5978	63.0043	40.1779	33.5602	129.494	48.9935	2838	4735	2019	154	1354	238	N	0	51.9266	70.6826	0.734646	1.3612
BBOV_I001995	1.37053	3.50884	0.00130924	0.00309226	1	4.76308	7.29173	7.26346	11.1141	22.475	16.0567	257	548	365	51	235	78	N	GO:0016021	6.43942	16.5486	0.389122	2.56989
BBOV_I002000	0.903849	5.25122	0.0491571	0.0790523	0	28.9492	31.9612	18.8253	28.548	85.1179	34.9954	1562	2402	946	131	890	170	N	GO:0003924, GO:0005525, GO:0005737, GO:0042254, GO:0043022	26.5786	49.5538	0.536358	1.86443
BBOV_I002010	1.15626	3.38097	0.010076	0.0194326	1	5.93069	7.651	5.98987	7.84524	22.188	13.1747	320	575	301	36	232	64	N	GO:0016972, GO:0055114	6.52385	14.4027	0.452961	2.2077
BBOV_I002015	1.33706	5.82851	0.00255029	0.00567217	1	37.0853	45.1342	14.7458	62.544	96.6901	85.6358	2001	3392	741	287	1011	416	N	GO:0015031	32.3218	81.6233	0.395987	2.52533
BBOV_I002030	2.27958	10.4543	1.2648e-06	4.69026e-06	1	459.109	471.315	507.606	3148.34	1388.86	2445.35	24772	35421	25508	14447	14522	11879	N	0	479.343	2327.52	0.205946	4.85563
BBOV_I002040	1.31807	4.60375	0.00116383	0.00276899	1	18.6261	12.5609	10.8653	31.5989	46.3845	26.5553	1005	944	546	145	485	129	N	GO:0016021	14.0174	34.8462	0.402266	2.48592
BBOV_I002050	0.501392	4.56313	0.270366	0.342581	0	25.817	19.6265	13.3926	23.7536	15.3977	44.4647	1393	1475	673	109	161	216	N	GO:0006351	19.612	27.872	0.703646	1.42117
BBOV_I002060	5.60119	5.49832	2.62306e-30	7.61717e-29	1	1.4456	2.22212	1.85069	77.7986	60.8258	130.512	78	167	93	357	636	634	N	GO:0016021	1.83947	89.7122	0.0205041	48.7707
BBOV_I002070	-0.591186	7.79765	0.15751	0.216048	0	183.11	214.055	404.624	138.599	221.689	171.683	9880	16087	20333	636	2318	834	N	GO:0004591, GO:0006099, GO:0006554, GO:0006568, GO:0045252	267.263	177.324	1.5072	0.663481
BBOV_I002080	1.34306	3.89868	0.0168492	0.0306564	1	11.676	10.3388	3.70138	36.6111	8.22488	20.7914	630	777	186	168	86	101	N	0	8.57208	21.8758	0.391852	2.55198
BBOV_I002090	1.70921	6.66981	0.000104901	0.000298077	1	35.0652	44.602	63.799	244.292	87.3176	137.923	1892	3352	3206	1121	913	670	N	0	47.8221	156.511	0.305551	3.27278
BBOV_I002100	-0.0993569	6.08274	0.79044	0.832972	0	80.9168	63.9224	65.2318	48.5969	56.6178	90.988	4366	4804	3278	223	592	442	N	0	70.0237	65.4009	1.07068	0.933982
BBOV_I002110	1.4526	6.34635	0.000566907	0.00143759	1	34.1385	45.4669	51.4014	158.43	60.4433	140.187	1842	3417	2583	727	632	681	N	0	43.6689	119.687	0.36486	2.74078
BBOV_I002120	5.0613	11.0177	3.15745e-19	3.64465e-18	1	92.4075	111.265	158.164	5201.61	2183.9	4696.38	4986	8362	7948	23869	22835	22814	N	GO:0016021	120.612	4027.3	0.0299487	33.3904
BBOV_I002130	0.605708	6.54246	0.158012	0.21666	0	43.2013	72.2254	106.524	138.163	66.7554	133.188	2331	5428	5353	634	698	647	N	0	73.9836	112.702	0.656451	1.52334
BBOV_I002140	2.15141	6.81159	1.40358e-07	5.83949e-07	1	29.9129	37.7627	56.5157	207.463	122.704	221.912	1614	2838	2840	952	1283	1078	N	GO:0005813, GO:0005737, GO:0005829, GO:0005925, GO:0005794, GO:0016328, GO:0005758, GO:0005730, GO:0005634, GO:0019003, GO:0005525, GO:0003924, GO:0015870, GO:0070830, GO:0007098, GO:0051457, GO:0034260, GO:0010811, GO:0031116, GO:0031113	41.3971	184.026	0.224952	4.44539
BBOV_I002150	0.557354	5.49679	0.206821	0.273372	0	25.9653	26.5456	57.252	42.2771	40.3593	79.0484	1401	1995	2877	194	422	384	N	GO:0006289, GO:0006355, GO:0000439	36.5876	53.8949	0.67887	1.47304
BBOV_I002170	1.89676	7.30016	6.51131e-07	2.50286e-06	1	57.8983	80.9542	61.6697	240.587	189.842	316.605	3124	6084	3099	1104	1985	1538	N	0	66.8408	249.011	0.268424	3.72544
BBOV_I002175	0.543584	1.80608	0.237766	0.307688	0	2.83561	1.98261	3.80088	4.14054	3.92116	4.52881	153	149	191	19	41	22	Y	0	2.87303	4.19684	0.68457	1.46077
BBOV_I002180	-0.853474	5.30119	0.0184057	0.0331013	0	46.1667	47.7688	57.5704	25.497	32.6126	25.526	2491	3590	2893	117	341	124	N	GO:0007076, GO:0000796	50.502	27.8786	1.8115	0.552029
BBOV_I002190	-1.78483	9.17182	3.84671e-05	0.000118103	1	771.694	704.677	1204.02	307.054	244.642	226.235	41638	52959	60504	1409	2558	1099	N	0	893.464	259.31	3.44554	0.29023
BBOV_I002200	-5.19706	7.34137	9.6265e-24	1.58005e-22	1	185.871	246.921	510.85	7.84524	7.65105	10.2928	10029	18557	25671	36	80	50	N	0	314.547	8.59635	36.5908	0.0273293
BBOV_I002210	5.13294	8.97373	1.73626e-27	3.75225e-26	1	27.8742	30.0717	25.7107	1004.84	801.352	1129.94	1504	2260	1292	4611	8379	5489	N	GO:0006904, GO:0016192	27.8855	978.712	0.0284921	35.0975
BBOV_I002220	14.2375	16.8926	5.064e-68	6.56632e-65	1	11.4351	11.6827	14.6662	327678	128988	273336	617	878	737	1503637	1348709	1327806	Y	0	12.5947	243334	5.17589e-05	19320.4
BBOV_I002230	-1.44855	6.65084	0.000102671	0.000292164	1	116.019	130.04	193.865	51.8657	63.5993	45.494	6260	9773	9742	238	665	221	N	0	146.641	53.653	2.73314	0.365879
BBOV_I002240	-0.69634	3.56611	0.159687	0.218573	0	13.1772	7.41149	22.7058	5.66601	13.1024	7.61664	711	557	1141	26	137	37	N	GO:0003735, GO:0006412, GO:0005622, GO:0005840	14.4315	8.79502	1.64087	0.609432
BBOV_I002250	4.57847	7.18026	3.9227e-30	1.09779e-28	1	11.7316	13.173	10.1489	257.367	269.413	311.253	633	990	510	1181	2817	1512	N	0	11.6845	279.344	0.0418284	23.9072
BBOV_I002260	4.57248	5.98366	3.35745e-30	9.5332e-29	1	5.15228	4.8168	5.45257	107.654	117.826	141.628	278	362	274	494	1232	688	N	0	5.14055	122.37	0.0420084	23.8048
BBOV_I002270	-1.5883	5.99052	5.35801e-05	0.000160823	1	79.4527	111.744	93.7285	22.664	44.663	26.967	4287	8398	4710	104	467	131	N	GO:0005515, GO:0008270	94.9752	31.4314	3.02167	0.330943
BBOV_I002280	2.16574	7.74757	1.14675e-08	5.28537e-08	1	77.3028	65.9982	92.037	299.862	368.589	387.419	4171	4960	4625	1376	3854	1882	N	0	78.446	351.957	0.222885	4.48662
BBOV_I002290	0.837487	6.68389	0.0458935	0.0747283	0	88.3672	42.2468	90.9425	93.0533	187.355	115.073	4768	3175	4570	427	1959	559	N	0	73.8522	131.827	0.56022	1.78501
BBOV_I002295	2.34723	7.03239	1.16555e-10	6.32353e-10	1	47.186	39.9715	42.1679	227.294	177.026	254.025	2546	3004	2119	1043	1851	1234	N	0	43.1084	219.448	0.19644	5.09061
BBOV_I002300	3.00853	8.5547	2.28718e-12	1.42354e-11	1	81.3616	65.1998	103.081	812.854	566.369	629.917	4390	4900	5180	3730	5922	3060	N	0	83.2143	669.713	0.124254	8.04806
BBOV_I002310	-1.59479	6.41626	0.000210407	0.000569579	1	114.499	92.903	176.233	30.7272	65.5121	30.2607	6178	6982	8856	141	685	147	N	0	127.879	42.1667	3.03269	0.32974
BBOV_I002320	0.868506	7.55058	0.0142304	0.0264111	0	125.212	147.724	125.369	220.103	270.656	236.322	6756	11102	6300	1010	2830	1148	N	GO:0003700, GO:0006355	132.768	242.36	0.547814	1.82544
BBOV_I002330	-0.752833	4.90181	0.0369792	0.0615792	0	38.9016	39.7985	33.0736	23.3178	20.6578	22.4382	2099	2991	1662	107	216	109	N	GO:0010181, GO:0016491	37.2579	22.1379	1.68299	0.594181
BBOV_I002340	1.01953	6.71689	0.00533584	0.010988	1	92.7782	60.5826	55.4013	125.524	162.872	134.629	5006	4553	2784	576	1703	654	N	GO:0003824, GO:0008152	69.5873	141.008	0.493498	2.02635
BBOV_I002350	0.296757	4.71146	0.48878	0.563364	0	34.4165	22.4207	13.6911	20.4848	33.4733	32.5251	1857	1685	688	94	350	158	N	GO:0005737, GO:1990251, GO:0016604, GO:0000790, GO:0005730, GO:0005654, GO:0005634, GO:0005844, GO:0008143, GO:0006402	23.5095	28.8278	0.815515	1.22622
BBOV_I002360	-3.62902	6.20237	2.77613e-15	2.18606e-14	1	87.6074	113.527	204.73	12.6396	12.2417	7.8225	4727	8532	10288	58	128	38	N	GO:0016538, GO:0007049	135.288	10.9012	12.4104	0.0805779
BBOV_I002370	-0.370831	3.83954	0.378645	0.458251	0	12.1208	18.3225	17.5119	13.5112	7.65105	16.2626	654	1377	880	62	80	79	N	0	15.9851	12.475	1.28137	0.780413
BBOV_I002380	3.5278	4.38024	9.83055e-08	4.13862e-07	1	1.37147	6.79941	2.00989	30.2913	18.5538	69.1673	74	511	101	139	194	336	N	GO:0016021	3.39359	39.3375	0.0862686	11.5917
BBOV_I002390	-0.054058	5.55959	0.890871	0.913895	0	56.2859	59.9306	27.7006	42.9309	49.9231	45.6999	3037	4504	1392	197	522	222	N	0	47.9724	46.1846	1.03871	0.962733
BBOV_I002400	1.0771	7.35414	0.00566257	0.0115751	1	114.277	117.08	84.5944	307.272	154.264	205.443	6166	8799	4251	1410	1613	998	Y	GO:0004817, GO:0005737, GO:0006423	105.317	222.327	0.473705	2.11102
BBOV_I002410	3.08305	6.65432	4.14912e-14	2.96692e-13	1	20.7018	19.5732	23.7804	220.756	109.888	212.648	1117	1471	1195	1013	1149	1033	N	0	21.3518	181.098	0.117902	8.48161
BBOV_I002420	-1.64152	4.90465	3.91827e-05	0.000119828	1	40.1619	34.4494	59.9982	14.6009	16.4498	11.9396	2167	2589	3015	67	172	58	Y	0	44.8698	14.3301	3.13116	0.31937
BBOV_I002430	4.25094	7.79965	1.41972e-17	1.38068e-16	1	23.5374	18.9479	24.3774	421.028	207.152	645.356	1270	1424	1225	1932	2166	3135	N	GO:0016021	22.2875	424.512	0.0525016	19.0471
BBOV_I002440	3.48745	8.01043	2.95105e-15	2.30978e-14	1	46.2038	44.8016	35.8596	610.621	291.601	521.225	2493	3367	1802	2802	3049	2532	N	0	42.2883	474.482	0.0891251	11.2202
BBOV_I002450	5.5591	10.1345	1.4806e-19	1.79985e-18	1	30.1168	32.2273	77.8086	2945.89	1322.1	2339.96	1625	2422	3910	13518	13824	11367	N	GO:0016021	46.7175	2202.65	0.0212097	47.1482
BBOV_I002460	5.63687	11.1346	3.38433e-20	4.3306e-19	1	78.1368	58.3472	129.349	6301.69	2317.31	4608.69	4216	4385	6500	28917	24230	22388	N	0	88.6111	4409.23	0.0200967	49.7593
BBOV_I002470	1.11413	7.40454	0.00174989	0.00402785	1	118.706	97.4271	105.39	225.115	268.934	201.738	6405	7322	5296	1033	2812	980	N	0	107.174	231.929	0.4621	2.16403
BBOV_I002480	4.83624	5.94807	1.45115e-22	2.19649e-21	1	3.26188	6.36031	2.96508	74.7477	138.867	146.775	176	478	149	343	1452	713	Y	0	4.19576	120.13	0.0349269	28.6312
BBOV_I002490	-0.411215	6.60444	0.266744	0.338875	0	129.067	125.343	78.3857	83.9005	101.281	64.8444	6964	9420	3939	385	1059	315	N	0	110.932	83.3419	1.33105	0.751289
BBOV_I002500	-0.882247	5.55528	0.024118	0.0418834	0	79.8048	53.0646	49.2323	23.0999	41.0288	34.3778	4306	3988	2474	106	429	167	N	0	60.7006	32.8355	1.84863	0.540942
BBOV_I002510	-0.733848	3.60021	0.115026	0.165172	0	21.4987	7.15867	16.099	9.15278	10.4246	7.20493	1160	538	809	42	109	35	N	0	14.9188	8.92742	1.67112	0.598401
BBOV_I002520	2.50692	1.84096	0.000123889	0.000348717	1	0.667202	0.67861	2.02979	3.05093	12.433	3.29368	36	51	102	14	130	16	N	0	1.1252	6.25919	0.179768	5.56273
BBOV_I002530	-0.835553	5.63331	0.118654	0.169818	0	81.7879	93.1958	15.0045	35.7394	39.7855	30.8783	4413	7004	754	164	416	150	N	0	63.3294	35.4677	1.78555	0.560051
BBOV_I002540	-0.865023	6.11805	0.0171499	0.0311436	0	75.2641	91.8119	101.191	44.4564	62.3561	40.1418	4061	6900	5085	204	652	195	N	GO:0005829, GO:0051539, GO:0004333, GO:0042802, GO:0046872, GO:0050163, GO:0006099	89.4223	48.9847	1.82551	0.547791
BBOV_I002550	-0.867863	6.63661	0.0249873	0.0432195	0	104.658	120.433	159.796	72.1326	93.3428	45.0823	5647	9051	8030	331	976	219	N	GO:0016021	128.296	70.1859	1.82794	0.547063
BBOV_I002560	-0.140133	5.86941	0.696658	0.755084	0	49.9104	70.7484	63.003	47.7252	67.6161	51.0521	2693	5317	3166	219	707	248	N	0	61.2206	55.4645	1.10378	0.905977
BBOV_I002570	0.719341	5.64096	0.0469318	0.0761004	0	45.4624	36.6716	31.1632	67.9921	51.4533	67.3146	2453	2756	1566	312	538	327	N	0	37.7657	62.2533	0.606646	1.64841
BBOV_I002580	2.14516	8.82448	1.01952e-06	3.83923e-06	1	170.433	162.015	169.467	882.154	439.457	898.97	9196	12176	8516	4048	4595	4367	N	GO:0004357, GO:0006750	167.305	740.193	0.226029	4.42421
BBOV_I002590	0.759543	4.38666	0.0696993	0.106786	0	21.7397	9.88642	15.1836	22.8819	21.9011	34.5837	1173	743	763	105	229	168	N	0	15.6032	26.4556	0.58979	1.69552
BBOV_I002600	-0.239799	5.37351	0.524051	0.596593	0	40.7549	48.3809	45.1329	41.4054	25.7267	46.935	2199	3636	2268	190	269	228	N	GO:0003899, GO:0046983, GO:0006351	44.7563	38.0224	1.1771	0.849543
BBOV_I002610	0.488595	5.07759	0.177026	0.238529	0	22.9443	29.3931	32.0587	35.9573	38.8291	43.6413	1238	2209	1611	165	406	212	N	GO:0005829, GO:0050660, GO:0000049, GO:0017150, GO:0102264	28.1321	39.4759	0.712639	1.40324
BBOV_I002620	0.390312	3.84551	0.304357	0.379349	0	15.1233	11.5364	10.7061	16.7801	17.1192	15.0274	816	867	538	77	179	73	N	0	12.4553	16.3089	0.763708	1.3094
BBOV_I002630	3.73364	8.87056	8.64756e-10	4.38579e-09	1	23.8525	96.1896	76.5151	1341.1	440.892	833.302	1287	7229	3845	6154	4610	4048	N	GO:0016021	65.5191	871.765	0.0751568	13.3055
BBOV_I002640	1.48978	6.73598	0.000191535	0.000521758	1	52.0788	71.5734	44.6155	228.384	113.044	131.541	2810	5379	2242	1048	1182	639	N	0	56.0893	157.656	0.355769	2.81081
BBOV_I002650	1.32414	7.98345	0.00388711	0.00828087	1	164.058	187.429	82.2462	533.694	217.768	334.926	8852	14086	4133	2449	2277	1627	Y	0	144.578	362.13	0.399243	2.50474
BBOV_I002655	-0.662377	4.03618	0.125344	0.177821	0	19.6269	13	27.0041	12.6396	8.60743	16.6743	1059	977	1357	58	90	81	N	GO:0016021	19.877	12.6404	1.5725	0.635931
BBOV_I002660	0.773203	6.18011	0.0283047	0.0483766	0	58.6953	48.7136	53.3715	113.102	76.893	85.0182	3167	3661	2682	519	804	413	N	GO:0008152	53.5934	91.6711	0.584627	1.71049
BBOV_I002670	8.27094	5.70613	6.37298e-28	1.42476e-26	1	0.389201	0.505631	0.0994994	131.626	147.665	35.4071	21	38	5	604	1544	172	N	0	0.331444	104.899	0.00315964	316.492
BBOV_I002680	-1.07933	7.30145	0.00433956	0.00915945	1	205.109	254.971	181.407	80.8495	136.284	86.0475	11067	19162	9116	371	1425	418	N	0	213.829	101.06	2.11585	0.472622
BBOV_I002690	-1.16016	4.08761	0.00627831	0.0126871	1	14.9379	24.0574	30.407	11.7679	11.7635	7.41079	806	1808	1528	54	123	36	Y	0	23.1341	10.314	2.24297	0.445837
BBOV_I002700	-1.71887	5.58631	1.66076e-05	5.38812e-05	1	85.1239	65.8917	68.6148	14.165	30.126	22.0265	4593	4952	3448	65	315	107	N	0	73.2101	22.1058	3.3118	0.301951
BBOV_I002710	-0.933203	4.79925	0.0184464	0.0331286	0	48.2054	27.4637	33.1333	15.6905	23.527	17.4977	2601	2064	1665	72	246	85	N	0	36.2675	18.905	1.9184	0.521267
BBOV_I002720	-1.46596	6.49882	0.000712828	0.00176843	1	106.882	97.64	192.611	40.3158	72.1111	30.8783	5767	7338	9679	185	754	150	N	0	132.378	47.7684	2.77124	0.360849
BBOV_I002730	-0.330155	8.45053	0.446413	0.524637	0	331.822	266.015	570.848	319.04	392.977	217.383	17904	19992	28686	1464	4109	1056	Y	GO:0016021	389.562	309.8	1.25746	0.795252
BBOV_I002740	-0.791542	10.4129	0.127428	0.180318	0	2839.85	660.727	1683.25	974.771	904.163	1115.94	153229	49656	84586	4473	9454	5421	N	0	1727.94	998.292	1.7309	0.577734
BBOV_I002745	12.6858	11.1391	1.23478e-54	1.71546e-52	1	1.0564	0.399182	0.596997	5578.84	2457.9	5496.75	57	30	30	25600	25700	26702	Y	GO:0016021	0.684194	4511.16	0.000151667	6593.39
BBOV_I002750	-0.316491	6.17347	0.442516	0.521316	0	82.3253	80.209	77.3111	42.9309	105.011	44.053	4442	6028	3885	197	1098	214	N	GO:0016021	79.9485	63.9982	1.24923	0.800493
BBOV_I002760	-1.66409	7.22217	3.78905e-06	1.33027e-05	1	235.634	235.797	208.053	61.4544	85.9787	66.6971	12714	17721	10455	282	899	324	N	0	226.495	71.3767	3.17323	0.315136
BBOV_I002770	1.96977	5.36209	8.652e-06	2.9014e-05	1	22.8887	9.1945	18.487	81.7212	44.5674	72.0493	1235	691	929	375	466	350	N	GO:0003676, GO:0008270	16.8567	66.1126	0.25497	3.92203
BBOV_I002780	-1.12919	4.91798	0.00384039	0.00818582	1	36.066	32.8261	54.4461	18.5235	15.7803	22.2324	1946	2467	2736	85	165	108	N	GO:0008270	41.1127	18.8454	2.18158	0.458383
BBOV_I002790	-1.12552	4.25726	0.00511078	0.0105862	1	25.4464	18.9479	33.1731	11.332	9.94636	14.4099	1373	1424	1667	52	104	70	N	GO:0008168, GO:0008152	25.8558	11.8961	2.17347	0.460094
BBOV_I002800	1.06103	6.80487	0.00520993	0.0107744	1	82.8999	90.335	44.3767	153.636	160.194	140.187	4473	6789	2230	705	1675	681	N	0	72.5372	151.339	0.479303	2.08636
BBOV_I002810	-0.129415	6.08251	0.728744	0.781586	0	63.9773	76.0575	72.1769	46.6356	90.0911	56.816	3452	5716	3627	214	942	276	N	0	70.7372	64.5142	1.09646	0.912027
BBOV_I002820	-0.767678	6.25626	0.0591076	0.0922297	0	84.3084	83.1098	120.852	35.3036	85.1179	48.376	4549	6246	6073	162	890	235	N	GO:0008242	96.0901	56.2658	1.70779	0.585553
BBOV_I002830	0.579482	5.66352	0.117644	0.168559	0	34.9911	35.0216	52.0382	74.9656	54.0355	53.5224	1888	2632	2615	344	565	260	N	0	40.6836	60.8412	0.668686	1.49547
BBOV_I002840	5.02014	5.86981	1.68503e-33	6.48986e-32	1	3.78081	3.87207	2.90538	116.153	100.229	127.013	204	291	146	533	1048	617	N	GO:0016021	3.51942	114.465	0.0307467	32.5238
BBOV_I002850	-0.898966	9.85712	0.0450685	0.0736314	0	921.684	1773.57	926.041	600.161	773.521	568.16	49731	133290	46535	2754	8088	2760	N	GO:0022625, GO:0005730, GO:0005840, GO:0008097, GO:0003735, GO:0071353, GO:0000027, GO:0006412	1207.1	647.281	1.86487	0.536229
BBOV_I002860	-1.11145	4.57303	0.0154876	0.0284663	1	33.5454	36.0728	27.024	6.31978	23.527	14.4099	1810	2711	1358	29	246	70	N	0	32.2141	14.7522	2.18368	0.457943
BBOV_I002870	3.08655	5.3714	9.99852e-07	3.77614e-06	1	6.00482	13.4524	6.80576	27.6763	157.612	37.4656	324	1011	342	127	1648	182	N	0	8.75434	74.2512	0.117902	8.48164
BBOV_I002880	-1.66005	4.77382	1.80628e-05	5.83591e-05	1	32.9709	44.2959	45.909	13.2933	15.0152	10.4986	1779	3329	2307	61	157	51	N	0	41.0586	12.9357	3.17405	0.315055
BBOV_I002890	-0.186265	4.52485	0.62047	0.68569	0	25.8541	20.6244	26.7653	16.1263	24.3877	23.6733	1395	1550	1345	74	255	115	N	GO:0008168	24.4146	21.3958	1.14109	0.876352
BBOV_I002895	-4.07867	6.43565	2.10101e-20	2.71526e-19	1	187.669	148.656	150.702	14.3829	8.60743	5.9698	10126	11172	7573	66	90	29	N	0	162.342	9.65339	16.8171	0.0594632
BBOV_I002900	-0.443914	5.9107	0.220628	0.288098	0	67.5542	70.4291	69.6098	36.3932	63.5993	52.2872	3645	5293	3498	167	665	254	N	0	69.1977	50.7599	1.36324	0.733549
BBOV_I002910	1.54961	7.07452	7.26182e-05	0.00021368	1	63.2359	83.1231	59.8987	278.288	135.328	190.622	3412	6247	3010	1277	1415	926	N	GO:0006351	68.7526	201.413	0.341352	2.92953
BBOV_I002920	-1.19004	4.36619	0.00789981	0.015661	1	26.5769	15.2222	43.1629	11.332	15.0152	10.7045	1434	1144	2169	52	157	52	N	0	28.3206	12.3506	2.29307	0.436097
BBOV_I002930	-1.07523	6.81808	0.00286477	0.00629247	1	152.252	120.487	185.407	61.4544	84.9266	70.8142	8215	9055	9317	282	888	344	N	GO:0005515	152.715	72.3984	2.10937	0.474075
BBOV_I002940	-0.53394	4.99267	0.153334	0.210864	0	32.8412	37.4566	42.1878	20.2669	32.6126	24.4968	1772	2815	2120	93	341	119	N	GO:0004386	37.4952	25.7921	1.45375	0.687877
BBOV_I002950	-1.96773	3.67861	0.000187745	0.000512152	1	27.0402	17.2447	15.2831	1.74339	8.89434	4.1171	1459	1296	768	8	93	20	N	0	19.856	4.91828	4.03719	0.247697
BBOV_I002960	-1.52656	4.76574	0.000300415	0.000792281	1	48.6687	39.7985	31.402	9.15278	20.2753	11.7337	2626	2991	1578	42	212	57	N	GO:0016973, GO:0005643	39.9564	13.7206	2.91215	0.343389
BBOV_I002970	-3.30335	6.52831	7.28672e-14	5.11649e-13	1	159.647	148.389	192.412	10.4603	26.4918	13.1747	8614	11152	9669	48	277	64	N	GO:0016773	166.816	16.7089	9.98364	0.100164
BBOV_I002980	-1.69238	2.29801	0.00177036	0.00406775	1	8.08056	3.47289	9.57185	2.17923	1.43457	3.08783	436	261	481	10	15	15	N	GO:0016747, GO:0008152	7.04176	2.23388	3.15226	0.317233
BBOV_I002990	-7.04714	5.46742	8.25199e-20	1.01583e-18	1	124.118	19.9059	115.877	0.871693	0.669467	0.41171	6697	1496	5823	4	7	2	Y	0	86.6337	0.650957	133.087	0.0075139
BBOV_I003000	-7.21113	6.51652	5.75888e-21	7.77849e-20	1	300.26	48.1547	193.347	1.96131	0.478191	1.44099	16201	3619	9716	9	5	7	Y	0	180.587	1.2935	139.612	0.00716272
BBOV_I003010	-7.40658	7.19726	9.9204e-22	1.45624e-20	1	512.93	100.594	257.903	3.48677	0.669467	1.23513	27676	7560	12960	16	7	6	Y	0	290.476	1.79712	161.634	0.00618683
BBOV_I003020	-6.4278	6.66305	4.97273e-30	1.38171e-28	1	295.978	96.4425	204.949	2.833	2.10404	2.05855	15970	7248	10299	13	22	10	Y	0	199.123	2.33186	85.3923	0.0117107
BBOV_I003030	-0.539136	2.96969	0.214091	0.281547	0	11.3239	8.88846	7.06446	8.49901	5.64265	4.73467	611	668	355	39	59	23	N	0	9.09228	6.29211	1.44503	0.692028
BBOV_I003040	-0.735022	4.60648	0.0754359	0.114582	0	32.0442	17.9366	40.6157	15.0367	18.7451	20.5855	1729	1348	2041	69	196	100	N	0	30.1988	18.1224	1.66638	0.600104
BBOV_I003050	-0.856286	9.19673	0.070478	0.107894	0	923.223	720.444	623.523	261.726	690.603	299.519	49814	54144	31333	1201	7221	1455	N	0	755.73	417.283	1.81107	0.552158
BBOV_I003060	-7.41745	10.975	1.0034e-28	2.43951e-27	1	5007.19	1861.21	5134.19	26.3687	14.8239	29.2314	270171	139877	258001	121	155	142	Y	0	4000.86	23.4747	170.433	0.00586741
BBOV_I003070	-2.09884	6.77294	2.79825e-08	1.23836e-07	1	182.647	139.301	208.213	35.0857	52.314	36.0247	9855	10469	10463	161	547	175	N	GO:0070403	176.72	41.1415	4.29543	0.232806
BBOV_I003080	-1.81431	4.22711	3.24858e-05	0.000100533	1	20.6462	25.3215	39.9192	8.93486	9.94636	5.35224	1114	1903	2006	41	104	26	N	0	28.6289	8.07782	3.54414	0.282156
BBOV_I003090	-0.277097	10.6546	0.51082	0.584095	0	1473.89	1788.46	2036.32	1434.81	1632.06	1305.74	79526	134409	102328	6584	17065	6343	N	GO:0005737, GO:0005525, GO:0003924, GO:0003746, GO:0050829, GO:0010629	1766.22	1457.54	1.21178	0.82523
BBOV_I003100	0.217038	6.0703	0.586348	0.654301	0	68.3882	83.7751	34.2278	68.21	82.2488	66.0795	3690	6296	1720	313	860	321	N	0	62.1304	72.1794	0.860777	1.16174
BBOV_I003110	-1.27378	5.04597	0.00102971	0.00247715	1	54.1361	42.9121	41.9092	25.2791	18.2669	13.9982	2921	3225	2106	116	191	68	N	GO:0016021	46.3191	19.1814	2.4148	0.414114
BBOV_I003120	-0.210242	7.23163	0.633391	0.697332	0	119.855	167.51	195.974	232.306	108.932	76.784	6467	12589	9848	1066	1139	373	N	0	161.113	139.341	1.15625	0.864862
BBOV_I003130-A	-6.70595	7.08353	4.05795e-25	7.41099e-24	1	330.525	92.9696	378.715	3.48677	1.53021	2.88197	17834	6987	19031	16	16	14	N	#N/A	267.403	2.63299	101.559	0.00984651
BBOV_I003140	-0.813133	6.32029	0.135323	0.189628	0	91.0175	182.4	31.2428	40.3158	88.9434	43.8472	4911	13708	1570	185	930	213	N	GO:0005739, GO:0005634, GO:0051539, GO:0034042, GO:0034043, GO:0140078, GO:0003677, GO:0046872, GO:0000703, GO:0070301, GO:0045008, GO:0006281, GO:0006296	101.553	57.7021	1.75996	0.568195
BBOV_I003160	-0.17038	8.8603	0.672081	0.732734	0	460.833	626.929	388.406	385.724	479.625	446.294	24865	47116	19518	1770	5015	2168	N	GO:0005829, GO:0022625, GO:0022626, GO:0016020, GO:0005730, GO:0005886, GO:0009506, GO:0042788, GO:0003729, GO:0003735, GO:0006412	492.056	437.214	1.12543	0.888546
BBOV_I003170	0.512059	3.17494	0.271376	0.343637	0	7.69136	9.6203	5.11427	8.06316	7.07722	17.086	415	723	257	37	74	83	N	0	7.47531	10.7421	0.695888	1.43701
BBOV_I003180	6.42257	5.93152	4.33466e-36	1.93814e-34	1	1.18614	1.41044	1.65169	107.218	75.7454	182.594	64	106	83	492	792	887	N	GO:0005524, GO:0016887	1.41609	121.852	0.0116214	86.0484
BBOV_I003190	0.822204	5.36113	0.0347038	0.0581632	0	31.4141	32.7463	25.1336	44.8922	38.5422	74.7254	1695	2461	1263	206	403	363	N	0	29.7646	52.7199	0.56458	1.77123
BBOV_I003200	0.512239	5.9739	0.225987	0.294206	0	42.0337	81.1937	32.2776	56.6601	68.6682	96.5461	2268	6102	1622	260	718	469	N	GO:0016021	51.835	73.9581	0.70087	1.4268
BBOV_I003210	-0.865605	7.05412	0.0434076	0.0712171	0	109.903	131.863	272.25	69.7355	125.382	86.665	5930	9910	13681	320	1311	421	Y	GO:0016021	171.339	93.9274	1.82416	0.548196
BBOV_I003220	-0.939429	2.38187	0.0405792	0.0670859	0	4.96695	5.97443	8.81565	3.26885	4.0168	2.88197	268	449	443	15	42	14	N	0	6.58568	3.38921	1.94313	0.514633
BBOV_I003230	0.281361	5.48853	0.496501	0.570236	0	31.9886	45.5733	44.0185	42.0592	75.1716	30.0549	1726	3425	2212	193	786	146	N	0	40.5268	49.0952	0.825474	1.21142
BBOV_I003240	-0.638992	4.52269	0.138222	0.193134	0	27.6704	29.4597	26.2678	9.58863	28.2132	15.2333	1493	2214	1320	44	295	74	N	0	27.7993	17.6784	1.5725	0.635929
BBOV_I003250	-1.37673	5.5148	0.000588749	0.0014891	1	56.9902	67.5949	72.3162	19.3952	37.2032	18.7328	3075	5080	3634	89	389	91	N	GO:0008168, GO:0032259	65.6338	25.1104	2.61381	0.382584
BBOV_I003260	-1.88416	4.38851	2.60567e-06	9.35923e-06	1	34.2868	38.2683	24.4769	10.0245	7.55541	8.85177	1850	2876	1230	46	79	43	N	0	32.344	8.81055	3.67105	0.272402
BBOV_I003270	-6.26468	7.75264	2.83479e-30	8.16839e-29	1	361.883	275.156	636.458	7.62732	3.82552	5.35224	19526	20679	31983	35	40	26	Y	GO:0016021	424.499	5.60169	75.7805	0.013196
BBOV_I003280	-2.56784	5.85446	2.30747e-08	1.03411e-07	1	98.0973	49.8047	146.841	19.6131	17.6931	12.3513	5293	3743	7379	90	185	60	N	GO:0003779, GO:0007010	98.2477	16.5525	5.93553	0.168477
BBOV_I003290	-1.49621	6.65118	0.000336785	0.000880439	1	226.478	136.148	81.1517	52.3016	55.9483	48.9935	12220	10232	4078	240	585	238	N	GO:0003676	147.926	52.4145	2.82223	0.354329
BBOV_I003300	-2.23402	5.32037	5.19635e-08	2.24848e-07	1	68.2214	42.3533	85.1317	13.7292	15.3977	12.3513	3681	3183	4278	63	161	60	Y	0	65.2355	13.8261	4.71829	0.211941
BBOV_I003305	1.58999	5.16823	0.111404	0.160802	0	1.92747	50.9224	1.01489	21.5744	101.185	39.3183	104	3827	51	99	1058	191	Y	0	17.9549	54.026	0.332339	3.00898
BBOV_I003310	-1.12647	7.89824	0.0023405	0.00526579	1	280.688	348.619	351.332	156.469	166.793	125.778	15145	26200	17655	718	1744	611	N	0	326.88	149.68	2.18386	0.457904
BBOV_I003320	1.79134	4.66995	3.34214e-05	0.000103182	1	9.7115	11.2436	13.6513	62.1081	25.5354	32.5251	524	845	686	285	267	158	N	0	11.5355	40.0562	0.287982	3.47243
BBOV_I003330	-1.46958	6.18248	4.78631e-05	0.000144668	1	100.525	90.1487	128.135	32.2526	42.559	40.1418	5424	6775	6439	148	445	195	N	GO:0016021	106.27	38.3178	2.77338	0.360571
BBOV_I003340	0.618403	8.11924	0.100205	0.146871	0	189.189	236.649	232.391	324.924	407.036	278.316	10208	17785	11678	1491	4256	1352	N	GO:0001669, GO:0044297, GO:0005813, GO:0005832, GO:0005829, GO:0070062, GO:0005794, GO:0005874, GO:0043209, GO:0005720, GO:0000242, GO:0002199, GO:0005524, GO:0044183, GO:0003723, GO:0031625, GO:0051082, GO:0006458, GO:0007339, GO:0061077, GO:0035722, GO:1904851, GO:1904871, GO:0051973, GO:1904874, GO:0032212, GO:0006457, GO:0050821, GO:2000109, GO:0090666, GO:1901998, GO:0044053, GO:0007021	219.409	336.759	0.651533	1.53484
BBOV_I003350	1.10649	8.6772	0.00577831	0.0117993	1	260.061	233.375	285.782	704.764	538.156	434.972	14032	17539	14361	3234	5627	2113	N	GO:0016020	259.739	559.297	0.464403	2.1533
BBOV_I003360	-1.19875	6.94059	0.00358861	0.00769129	1	145.506	183.291	183.557	44.8922	116.2	61.5507	7851	13775	9224	206	1215	299	N	GO:0003677, GO:0003899, GO:0006351	170.784	74.2144	2.30123	0.43455
BBOV_I003370	-0.437693	5.69266	0.223714	0.291834	0	72.1505	49.5252	56.3764	37.2649	47.3409	46.7291	3893	3722	2833	171	495	227	N	0	59.3507	43.7783	1.35571	0.73762
BBOV_I003375	-0.870953	3.32	0.0385808	0.0639997	0	11.0274	9.92634	16.9945	5.88393	7.55541	7.20493	595	746	854	27	79	35	Y	0	12.6494	6.88142	1.8382	0.544012
BBOV_I003380	9.06341	10.267	4.02687e-23	6.29097e-22	1	2.76148	6.32039	4.69637	691.907	5407.28	1281.24	149	475	236	3175	56539	6224	N	0	4.59275	2460.14	0.00186686	535.659
BBOV_I003390	2.17262	2.66008	8.36319e-06	2.8094e-05	1	1.66801	2.32856	3.14418	5.88393	15.4934	10.4986	90	175	158	27	162	51	N	0	2.38025	10.6253	0.224017	4.46394
BBOV_I003400	0.112929	4.65627	0.770079	0.81602	0	21.8509	19.0011	31.7602	22.4461	31.9431	23.8792	1179	1428	1596	103	334	116	Y	GO:0016021	24.2041	26.0895	0.927733	1.0779
BBOV_I003410	-0.157087	4.48212	0.681262	0.740875	0	22.1845	20.7043	27.4817	24.8433	15.3021	23.2616	1197	1556	1381	114	160	113	N	GO:0005840	23.4568	21.1357	1.10982	0.901045
BBOV_I003420	-0.372223	4.91669	0.30888	0.384125	0	28.282	37.1905	36.3571	24.1895	30.4129	23.8792	1526	2795	1827	111	318	116	N	GO:0003924, GO:0005525	33.9432	26.1605	1.2975	0.770716
BBOV_I003430	1.7061	6.7026	5.14877e-06	1.77402e-05	1	42.182	56.3246	48.4363	207.899	115.913	156.038	2276	4233	2434	954	1212	758	N	GO:0003676, GO:0005524	48.981	159.95	0.306227	3.26556
BBOV_I003440	-1.90719	7.37708	1.84265e-07	7.52142e-07	1	254.834	222.877	307.911	63.8515	69.6245	75.9606	13750	16750	15473	293	728	369	N	0	261.874	69.8122	3.75112	0.266587
BBOV_I003450	-0.339469	5.06068	0.400174	0.47883	0	28.282	44.429	38.765	19.831	41.5069	26.3495	1526	3339	1948	91	434	128	N	GO:0008531, GO:0009231	37.1586	29.2291	1.27129	0.786604
BBOV_I003460	-0.436215	4.94679	0.248168	0.318816	0	30.6913	39.3993	35.8795	19.3952	33.2821	25.3202	1656	2961	1803	89	348	123	N	GO:0005737, GO:0019003, GO:0005525, GO:0003924	35.3234	25.9991	1.35864	0.736032
BBOV_I003470	-0.46642	8.72136	0.262423	0.334478	0	384.42	693.366	390.814	302.913	355.487	404.505	20742	52109	19639	1390	3717	1965	N	GO:0005618, GO:0009507, GO:0005829, GO:0022626, GO:0022627, GO:0005730, GO:0070181, GO:0003735, GO:0006412	489.533	354.302	1.38168	0.723754
BBOV_I003480	-0.378966	3.79538	0.325017	0.401498	0	15.2345	17.8701	13.5319	13.9471	11.8591	10.0869	822	1343	680	64	124	49	N	0	15.5455	11.9644	1.29931	0.769637
BBOV_I003490	3.29468	11.7509	1.72405e-08	7.81648e-08	1	710.089	291.11	911.474	9526.3	3499.4	5743.36	38314	21878	45803	43714	36590	27900	N	GO:0070258, GO:0016459, GO:0020039, GO:0005886, GO:0003779, GO:0005524, GO:0008017, GO:0003777, GO:0003774, GO:0007018	637.558	6256.35	0.101906	9.813
BBOV_I003500	6.41959	6.77359	5.57925e-14	3.96046e-13	1	1.63094	4.92325	1.01489	52.0837	460.784	137.1	88	370	51	239	4818	666	Y	GO:0016021	2.52303	216.656	0.0116453	85.8714
BBOV_I003510	-1.29651	4.48043	0.000557712	0.00141612	1	29.7461	31.3225	32.9343	13.0754	14.537	10.4986	1605	2354	1655	60	152	51	N	0	31.3343	12.7037	2.46656	0.405424
BBOV_I003520	4.09554	12.0121	5.01483e-15	3.83255e-14	1	341.478	514.267	513.954	8851.17	4861.38	9703.6	18425	38649	25827	40616	50831	47138	N	0	456.566	7805.39	0.0584938	17.0958
BBOV_I003530	1.72276	9.58488	0.000349153	0.000910936	1	263.323	545.829	262.619	1221.24	778.494	1538.15	14208	41021	13197	5604	8140	7472	N	GO:0003676	357.257	1179.3	0.302941	3.30098
BBOV_I003540	1.59349	6.70968	2.36359e-05	7.5176e-05	1	46.7598	58.427	51.4611	179.569	103.194	190.416	2523	4391	2586	824	1079	925	N	GO:0003723, GO:0004540	52.216	157.726	0.331055	3.02065
BBOV_I003550	3.63605	10.0329	2.63969e-10	1.39138e-09	1	125.212	89.337	253.644	2700.51	1004.77	2115.78	6756	6714	12746	12392	10506	10278	N	GO:0004612, GO:0006094	156.064	1940.35	0.0804308	12.433
BBOV_I003560	-0.318654	5.54546	0.366998	0.445992	0	47.5011	47.1434	60.4957	41.8413	44.3761	38.0832	2563	3543	3040	192	464	185	N	0	51.7134	41.4335	1.24811	0.801215
BBOV_I003570	0.594201	5.35816	0.113384	0.163055	0	34.7501	23.6981	39.76	41.6234	48.9667	57.6395	1875	1781	1998	191	512	280	Y	0	32.7361	49.4098	0.662542	1.50934
BBOV_I003580	0.241494	4.23998	0.570176	0.640337	0	14.5116	26.5323	10.8454	21.1386	23.0488	17.086	783	1994	545	97	241	83	N	GO:0016779, GO:0008152	17.2965	20.4244	0.846851	1.18084
BBOV_I003590	2.45436	5.7765	0.000336403	0.000880033	1	8.91456	31.8814	10.0494	28.9838	201.414	47.9643	481	2396	505	133	2106	233	N	GO:0005515	16.9485	92.7873	0.182659	5.47468
BBOV_I003600	0.248151	7.59251	0.538182	0.610358	0	104.64	175.654	249.027	228.602	223.793	176.212	5646	13201	12514	1049	2340	856	N	0	176.44	209.536	0.842053	1.18757
BBOV_I003610	1.82508	7.21395	6.04124e-06	2.06688e-05	1	61.6421	66.8897	67.8984	342.793	147.187	206.473	3326	5027	3412	1573	1539	1003	N	GO:0005515	65.4767	232.151	0.282044	3.54555
BBOV_I003620	-3.6449	8.22752	3.68501e-12	2.26815e-11	1	374.097	425.675	862.76	26.3687	68.8594	37.2598	20185	31991	43355	121	720	181	N	GO:0055085, GO:0016021	554.177	44.1627	12.5485	0.0796905
BBOV_I003630	0.503929	4.87007	0.345362	0.423004	0	32.9524	32.7729	6.84556	31.163	48.4885	23.0558	1778	2463	344	143	507	112	N	GO:0004047, GO:0006546, GO:0005737	24.1903	34.2358	0.706579	1.41527
BBOV_I003640	1.24591	6.99511	0.0142925	0.0265003	1	105.474	96.7485	25.0341	199.836	234.026	104.986	5691	7271	1258	917	2447	510	N	0	75.752	179.616	0.421744	2.37111
BBOV_I003650	4.95218	11.0141	5.82465e-19	6.49223e-18	1	161.759	83.7085	142.941	5614.36	2627.37	3782.38	8728	6291	7183	25763	27472	18374	N	GO:0005515	129.47	4008.04	0.0323025	30.9574
BBOV_I003660	-0.784085	6.28087	0.0856786	0.127844	0	113.832	131.185	49.3517	35.0857	86.4569	48.9935	6142	9859	2480	161	904	238	N	GO:0004070, GO:0009220	98.1228	56.8453	1.72614	0.579328
BBOV_I003670	-0.905012	4.96551	0.0811966	0.121999	0	60.3633	48.4341	12.4971	20.0489	28.8827	15.645	3257	3640	628	92	302	76	N	0	40.4315	21.5256	1.8783	0.532395
BBOV_I003680	0.223446	4.32091	0.65067	0.713107	0	31.6365	15.6613	7.94005	18.5235	29.2653	16.4684	1707	1177	399	85	306	80	N	GO:0004518, GO:0034477	18.4126	21.4191	0.859637	1.16328
BBOV_I003690	-1.29638	5.03582	0.00318301	0.00692501	1	60.0853	24.5231	54.0481	13.2933	19.2233	23.8792	3242	1843	2716	61	201	116	Y	GO:0045454	46.2188	18.7986	2.45863	0.40673
BBOV_I003700	0.624739	4.96417	0.0785231	0.118623	0	26.7437	22.8199	24.258	40.5337	37.2989	36.0247	1443	1715	1219	186	390	175	N	GO:0004252, GO:0016021	24.6072	37.9524	0.64837	1.54233
BBOV_I003710	0.841784	5.02156	0.0343886	0.0576601	0	19.6825	16.9519	33.392	37.4828	38.2552	49.817	1062	1274	1678	172	400	242	N	GO:0016021	23.3421	41.8517	0.557735	1.79297
BBOV_I003720	1.93843	7.11592	2.32832e-07	9.39541e-07	1	60.771	41.4218	70.366	189.157	239.669	232.411	3279	3113	3536	868	2506	1129	N	GO:0016021	57.5196	220.412	0.260964	3.83195
BBOV_I003730	9.42097	10.204	3.32696e-26	6.67106e-25	1	2.87268	6.65304	0.756196	3376.29	2048.76	1645.4	155	500	38	15493	21422	7993	N	0	3.4273	2356.82	0.00145421	687.659
BBOV_I003740	1.5873	8.01505	3.03672e-05	9.42765e-05	1	139.427	121.857	126.603	315.117	479.625	370.539	7523	9158	6362	1446	5015	1800	N	0	129.296	388.427	0.33287	3.00418
BBOV_I003750	-0.621893	6.22466	0.113121	0.162798	0	113.387	104.506	53.3715	71.043	49.8275	55.5809	6118	7854	2682	326	521	270	N	GO:0005515	90.4216	58.8171	1.53733	0.650477
BBOV_I003760	-0.628712	5.58081	0.0831327	0.124475	0	50.0216	59.0923	64.6348	42.713	40.5506	29.0256	2699	4441	3248	196	424	141	N	GO:0051536, GO:0006915, GO:0016226, GO:0005737	57.9163	37.4297	1.54733	0.646273
BBOV_I003770	3.81984	9.8162	9.73478e-15	7.38173e-14	1	118.929	104.918	134.046	2332	1077.46	1644.99	6417	7885	6736	10701	11266	7991	N	GO:0004820, GO:0006426, GO:0009345	119.298	1684.82	0.0708075	14.1228
BBOV_I003780	-1.09091	3.06454	0.012512	0.0236419	1	13.7703	9.74005	9.61165	7.19147	4.20808	4.32296	743	732	483	33	44	21	N	GO:0008270	11.0407	5.24084	2.10666	0.474685
BBOV_I003790	-0.0634688	6.48569	0.870019	0.896675	0	95.4655	125.25	53.8093	92.3995	94.2992	75.9606	5151	9413	2704	424	986	369	N	0	91.5083	87.5531	1.04518	0.956777
BBOV_I003810	-0.550792	4.85876	0.129552	0.182792	0	34.7501	32.081	35.9989	27.0225	19.8927	23.4675	1875	2411	1809	124	208	114	N	GO:0005524, GO:0030983, GO:0006298	34.2767	23.4609	1.46101	0.684457
BBOV_I003820	0.428271	10.4599	0.396624	0.475864	0	1916.96	860.877	825.169	2202.99	898.903	1746.68	103433	64698	41466	10109	9399	8485	N	0	1201	1616.19	0.743108	1.3457
BBOV_I003830	-1.7998	1.96842	0.000246571	0.000658218	1	6.24575	5.18937	5.39287	2.17923	1.62585	1.02928	337	390	271	10	17	5	N	0	5.60933	1.61145	3.48092	0.287281
BBOV_I003840	-2.20479	2.57322	0.0020974	0.00476014	1	16.5503	1.76971	9.23355	2.61508	0.860743	2.67612	893	133	464	12	9	13	N	0	9.18453	2.05065	4.47884	0.223272
BBOV_I003850	-3.7962	1.21852	3.72803e-07	1.47378e-06	1	5.52295	3.44627	1.95019	0.65377	0.191276	0	298	259	98	3	2	0	N	0	3.63981	0.281682	12.9217	0.0773893
BBOV_I003860	-5.72426	4.98608	6.86749e-16	5.78236e-15	1	108.995	18.8414	55.2819	1.96131	0.956381	0.617566	5881	1416	2778	9	10	3	Y	0	61.0394	1.17842	51.7977	0.0193059
BBOV_I003870	-3.93833	3.43106	1.43611e-14	1.07238e-13	1	22.4625	13.8117	21.7307	0.871693	1.53021	1.23513	1212	1038	1092	4	16	6	N	0	19.335	1.21234	15.9484	0.0627022
BBOV_I003880	-6.16012	8.04208	2.5578e-32	8.96381e-31	1	696.244	518.232	341.402	9.58863	6.50339	5.76395	37567	38947	17156	44	68	28	Y	0	518.626	7.28532	71.1878	0.0140473
BBOV_I003890	-6.77936	7.19003	6.39325e-34	2.53773e-32	1	431.661	163.691	269.126	3.48677	2.39095	2.05855	23291	12302	13524	16	25	10	Y	GO:0005515	288.16	2.64543	108.927	0.00918042
BBOV_I003900	-1.43334	3.5563	0.0213448	0.0377243	1	33.286	4.53737	12.3976	6.31978	8.60743	3.49954	1796	341	623	29	90	17	N	0	16.7403	6.14225	2.72544	0.366913
BBOV_I003910	1.33137	4.19332	0.00289868	0.00635259	1	9.91537	6.10749	15.5418	35.9573	19.9884	23.6733	535	459	781	165	209	115	N	0	10.5216	26.5397	0.396446	2.52241
BBOV_I003920	8.46943	5.56509	7.11288e-32	2.38527e-30	1	0.1112	0.452407	0.218899	125.96	37.1076	124.337	6	34	11	578	388	604	N	0	0.260835	95.8013	0.00272267	367.286
BBOV_I003925	5.03192	10.2979	6.47218e-20	8.06742e-19	1	46.1296	90.4547	87.5197	2898.16	1572.39	2862	2489	6798	4398	13299	16441	13903	N	0	74.7014	2444.18	0.0305629	32.7194
BBOV_I003930	1.27899	7.48358	0.00595012	0.0120804	1	102.23	156.227	55.262	357.394	146.996	257.319	5516	11741	2777	1640	1537	1250	N	GO:0006464, GO:0017118	104.573	253.903	0.411862	2.428
BBOV_I003950	1.73598	6.96862	5.18823e-05	0.000156088	1	57.3053	72.2387	44.3369	290.71	106.828	182.182	3092	5429	2228	1334	1117	885	N	0	57.9603	193.24	0.29994	3.334
BBOV_I003960	2.19398	7.00854	7.54051e-07	2.88423e-06	1	48.5946	63.9623	26.3474	273.712	130.355	231.999	2622	4807	1324	1256	1363	1127	N	0	46.3014	212.022	0.218381	4.57916
BBOV_I003970	1.55615	5.76819	0.000278792	0.000737756	1	24.4085	21.0768	37.8695	125.306	58.3393	61.7566	1317	1584	1903	575	610	300	N	GO:0003924, GO:0005525	27.7849	81.8006	0.339667	2.94406
BBOV_I003980	2.08241	9.27485	5.48417e-05	0.000164483	1	172.935	176.731	360.705	1292.07	481.251	1235.54	9331	13282	18126	5929	5032	6002	N	GO:0008270, GO:0005622	236.791	1002.95	0.236093	4.23561
BBOV_I003990	3.21133	5.36562	3.21284e-06	1.13514e-05	1	3.74375	7.41149	13.0543	19.831	159.524	44.4647	202	557	656	91	1668	216	N	0	8.06985	74.6067	0.108165	9.24511
BBOV_I004000	-0.703602	3.78306	0.122473	0.174385	0	22.2586	12.1751	16.099	5.44808	15.4934	9.67519	1201	915	809	25	162	47	N	0	16.8442	10.2056	1.6505	0.605878
BBOV_I004010	-1.10207	5.52001	0.00208737	0.00474014	1	63.792	55.5396	67.4805	26.1508	32.8995	27.7905	3442	4174	3391	120	344	135	N	0	62.2707	28.9469	2.1512	0.464856
BBOV_I004020	-1.22297	4.13782	0.00159861	0.00371703	1	21.4246	23.432	27.9991	10.0245	12.3373	8.64592	1156	1761	1407	46	129	42	N	0	24.2853	10.3359	2.3496	0.425604
BBOV_I004025	0.875562	6.40143	0.035121	0.0587617	0	82.8257	65.9183	30.407	112.884	88.1783	127.836	4469	4954	1528	518	922	621	N	0	59.717	109.633	0.5447	1.83587
BBOV_I004030	-0.409759	4.09638	0.270325	0.342581	0	21.7397	19.4269	16.9149	13.9471	14.3457	15.4391	1173	1460	850	64	150	75	N	GO:0003899, GO:0006351	19.3605	14.5773	1.32812	0.752942
BBOV_I004040	-0.507277	5.28469	0.180759	0.243053	0	37.3448	39.0001	60.436	32.6885	36.8207	26.5553	2015	2931	3037	150	385	129	Y	0	45.5936	32.0215	1.42384	0.702324
BBOV_I004050	1.15377	6.02872	0.00253739	0.0056467	1	33.4528	45.0411	43.2624	123.127	62.7386	85.4299	1805	3385	2174	565	656	415	N	0	40.5854	90.4317	0.448796	2.22818
BBOV_I004060	1.59752	5.90793	2.88551e-05	9.01576e-05	1	21.4802	33.2785	35.0437	82.375	114.192	74.9313	1159	2501	1761	378	1194	364	N	0	29.9341	90.4994	0.330766	3.02328
BBOV_I004070	-1.78172	6.95868	6.66878e-07	2.56087e-06	1	220.269	196.092	160.154	52.3016	63.3124	51.8755	11885	14737	8048	240	662	252	N	GO:0006810, GO:0005622	192.172	55.8298	3.4421	0.29052
BBOV_I004080	-0.816118	7.65873	0.028165	0.0481591	0	237.635	215.173	319.692	132.062	175.113	131.336	12822	16171	16065	606	1831	638	N	GO:0005509	257.5	146.17	1.76164	0.567652
BBOV_I004090	-1.05851	6.69966	0.00602514	0.0122072	1	99.9321	197.169	123.16	80.8495	65.6077	55.375	5392	14818	6189	371	686	269	N	0	140.087	67.2774	2.08223	0.480254
BBOV_I004100	2.33432	8.31614	3.51194e-08	1.54366e-07	1	109.18	84.9726	122.643	613.018	350.514	634.446	5891	6386	6163	2813	3665	3082	N	0	105.599	532.659	0.198248	5.04419
BBOV_I004110	-0.482472	8.99308	0.227875	0.296268	0	500.216	734.176	546.948	437.808	399.193	438.06	26990	55176	27485	2009	4174	2128	N	GO:0003735, GO:0006412, GO:0022625	593.78	425.02	1.39706	0.715787
BBOV_I004120	-0.207002	3.85169	0.579832	0.648705	0	15.5125	14.1976	16.3776	14.6009	12.6242	12.763	837	1067	823	67	132	62	N	0	15.3625	13.3294	1.15253	0.867654
BBOV_I004130	-1.32021	3.98273	0.000726847	0.00180206	1	23.4818	18.6817	24.3575	7.40939	9.2769	9.88105	1267	1404	1224	34	97	48	N	0	22.1737	8.85578	2.50386	0.399383
BBOV_I004140	-1.59312	6.52907	5.44294e-06	1.87206e-05	1	141.632	143.998	128.991	39.0083	46.0976	52.2872	7642	10822	6482	179	482	254	Y	0	138.207	45.7977	3.01778	0.33137
BBOV_I004150	-1.35796	8.51586	0.00121948	0.00289255	1	695.114	390.959	492.562	194.606	262.909	158.097	37506	29382	24752	893	2749	768	N	0	526.212	205.204	2.56434	0.389964
BBOV_I004160	11.3813	15.4934	4.02145e-43	2.79347e-41	1	19.4601	51.5344	32.6955	130051	43786	102835	1050	3873	1643	596776	457830	499548	N	GO:0016021	34.5633	92224	0.000374776	2668.26
BBOV_I004170	3.44739	6.73504	1.18985e-13	8.17756e-13	1	12.5286	15.8475	25.5316	241.677	107.593	239.204	676	1191	1283	1109	1125	1162	N	GO:0016773, GO:0005975	17.9692	196.158	0.0916059	10.9163
BBOV_I004180	1.0306	3.95623	0.0235615	0.0410453	1	12.8251	5.85467	12.1787	11.9858	23.527	27.3787	692	440	612	55	246	133	N	GO:0016021	10.2862	20.9638	0.490663	2.03806
BBOV_I004190	10.6065	9.7581	4.021e-49	4.34492e-47	1	0.630135	1.41044	1.27359	2163.11	981.247	2051.76	34	106	64	9926	10260	9967	N	GO:0044297, GO:0005737, GO:0005829, GO:0030425, GO:0005886, GO:0005524, GO:0004691, GO:0004674, GO:0007615, GO:0007448, GO:0048149, GO:0019933, GO:0048749, GO:0007480, GO:0007476, GO:0007612, GO:0007611, GO:0045475, GO:0007613, GO:0050804, GO:0045879, GO:0008355, GO:0007314, GO:0008103, GO:0048477, GO:0010628, GO:0007228, GO:0006468, GO:0042981, GO:0008359, GO:0045187, GO:0007317, GO:0007622, GO:…	1.10472	1732.04	0.000637818	1567.85
BBOV_I004200	0.340976	3.58264	0.49291	0.567285	0	9.67443	17.1648	4.89537	13.7292	8.60743	18.1153	522	1290	246	63	90	88	N	GO:0005737, GO:0016020, GO:0005730, GO:0005654, GO:0005524, GO:0004004, GO:0003723, GO:0008625, GO:0006397, GO:0010501, GO:0008380, GO:0006364	10.5782	13.484	0.784504	1.27469
BBOV_I004205	2.34522	7.5774	4.41094e-06	1.53201e-05	1	29.0974	85.4117	74.3062	429.745	151.586	378.568	1570	6419	3734	1972	1585	1839	N	0	62.9384	319.966	0.196703	5.0838
BBOV_I004210	-3.73868	12.3279	2.91818e-11	1.6743e-10	1	11759.2	5336.8	11597.6	994.602	399.863	755.283	634486	401080	582797	4564	4181	3669	Y	0	9564.53	716.583	13.3474	0.0749209
BBOV_I004215	-1.82201	-0.610521	0.0260422	0.0448645	1	0.741336	0.465713	1.07459	0.65377	0.0956381	0	40	35	54	3	1	0	N	0	0.760547	0.249803	3.04459	0.328451
BBOV_I004220	-0.161035	1.51012	0.740677	0.791983	0	3.39161	3.4995	1.85069	2.39716	2.39095	3.08783	183	263	93	11	25	15	N	GO:0005737, GO:0016020, GO:0005730, GO:0005654, GO:0005524, GO:0004004, GO:0003723, GO:0008625, GO:0006397, GO:0010501, GO:0008380, GO:0006364	2.91393	2.62531	1.10994	0.900951
BBOV_I004230	0.481304	4.5877	0.23323	0.302522	0	25.9282	15.6479	18.7258	18.9593	27.9263	37.2598	1399	1176	941	87	292	181	N	GO:0071013, GO:0005829, GO:0070062, GO:0034709, GO:0005654, GO:0034715, GO:0071011, GO:0030532, GO:0034719, GO:0005681, GO:0005685, GO:0005689, GO:0005686, GO:0071007, GO:0005687, GO:0046540, GO:0005682, GO:0003723, GO:0051170, GO:0000398, GO:0008380, GO:0000245, GO:0000387	20.1007	28.0485	0.71664	1.3954
BBOV_I004240	0.347074	6.13753	0.407471	0.486364	0	65.0893	32.8926	87.9774	61.0185	100.707	74.5196	3512	2472	4421	280	1053	362	N	0	61.9864	78.7483	0.787146	1.27041
BBOV_I004250	2.10531	5.26722	2.97621e-05	9.26195e-05	1	20.0531	17.3777	6.52716	84.7722	32.1344	72.6669	1082	1306	328	389	336	353	N	0	14.6527	63.1912	0.231879	4.3126
BBOV_I004260	1.23346	4.53903	0.0033731	0.00729369	1	9.2111	14.3839	18.3477	37.9187	21.7099	39.3183	497	1081	922	174	227	191	N	0	13.9809	32.9823	0.423891	2.3591
BBOV_I004270	6.90861	10.1451	8.43266e-25	1.51166e-23	1	14.8453	30.5108	10.726	2932.38	1152.15	2657.38	801	2293	539	13456	12047	12909	Y	GO:0030163	18.694	2247.3	0.00831843	120.215
BBOV_I004280	10.6172	13.0722	3.03605e-31	9.5744e-30	1	4.24415	22.434	6.16896	21190.2	9783.4	20672	229	1686	310	97237	102296	100420	N	GO:0003700, GO:0006355	10.9491	17215.2	0.000636011	1572.3
BBOV_I004290	0.45624	4.79681	0.261456	0.333463	0	23.1111	17.6306	29.6508	34.8677	20.6578	41.3769	1247	1325	1490	160	216	201	N	GO:0003684, GO:0008534, GO:0006289	23.4642	32.3008	0.726427	1.3766
BBOV_I004300	5.35883	9.80654	2.36015e-23	3.7627e-22	1	55.9153	29.1536	42.8246	1723.77	1260.7	2264	3017	2191	2152	7910	13182	10998	N	0	42.6311	1749.49	0.0243678	41.0378
BBOV_I004310	4.9382	7.93781	2.5544e-21	3.57433e-20	1	19.9234	17.2181	9.41265	434.321	292.461	701.349	1075	1294	473	1993	3058	3407	N	0	15.518	476.044	0.0325979	30.6768
BBOV_I004320	-0.282313	5.57176	0.50616	0.579448	0	29.116	45.7862	81.3308	37.2649	39.9767	51.2579	1571	3441	4087	171	418	249	N	0	52.0777	42.8332	1.21583	0.822487
BBOV_I004330	-0.249592	5.17594	0.499089	0.572363	0	36.2143	34.1833	47.0632	27.0225	31.8475	39.9359	1954	2569	2365	124	333	194	N	0	39.1536	32.9353	1.1888	0.841182
BBOV_I004340	-0.562225	6.1468	0.111815	0.161276	0	65.8677	83.8948	103.101	57.5318	56.9047	56.816	3554	6305	5181	264	595	276	N	GO:0004386	84.2879	57.0842	1.47656	0.677252
BBOV_I004350	-3.50055	4.74858	6.70069e-13	4.35881e-12	1	32.3037	38.3614	74.8435	3.26885	5.45137	3.91125	1743	2883	3761	15	57	19	N	GO:0016021	48.5029	4.21049	11.5195	0.0868091
BBOV_I004360	-0.00505348	5.07006	0.992252	0.992762	0	20.1458	30.2979	50.2273	16.3442	62.4517	20.9972	1087	2277	2524	75	653	102	N	0	33.557	33.2644	1.0088	0.99128
BBOV_I004370	-0.288689	6.16401	0.481295	0.557048	0	65.2376	54.6081	116.394	49.9044	88.5609	54.5516	3520	4104	5849	229	926	265	N	0	78.7467	64.339	1.22393	0.817037
BBOV_I004380	-0.574941	4.92006	0.130671	0.183837	0	43.2569	37.9756	26.8051	23.0999	20.7535	28.8197	2334	2854	1347	106	217	140	N	GO:0042254, GO:0005622	36.0125	24.2244	1.48663	0.672664
BBOV_I004390	-0.241374	5.43237	0.56954	0.640136	0	37.4375	27.1976	75.4007	37.4828	39.9767	40.9652	2020	2044	3789	172	418	199	N	GO:0004814, GO:0005524, GO:0006420	46.6786	39.4749	1.18249	0.845675
BBOV_I004400	0.279661	5.60529	0.428306	0.506879	0	43.3125	43.7637	44.8742	44.4564	63.7906	51.6697	2337	3289	2255	204	667	251	N	0	43.9835	53.3055	0.82512	1.21194
BBOV_I004410	3.38145	5.82338	4.93836e-15	3.78154e-14	1	12.2691	11.696	5.98987	114.192	79.4753	118.984	662	879	301	524	831	578	N	0	9.98501	104.217	0.0958096	10.4374
BBOV_I004420	0.225609	4.5482	0.536387	0.608855	0	23.8339	19.5067	21.3128	24.4074	22.0924	29.2314	1286	1466	1071	112	231	142	N	GO:0006364, GO:0032040	21.5511	25.2438	0.853722	1.17134
BBOV_I004430	-2.04847	4.77768	1.53456e-06	5.63001e-06	1	33.5269	35.9264	61.0529	12.2037	7.65105	11.9396	1809	2700	3068	56	80	58	N	GO:0005524, GO:0030983, GO:0006298	43.5021	10.5981	4.1047	0.243623
BBOV_I004440	-0.413639	7.20178	0.238014	0.307889	0	144.227	198.274	161.547	133.587	133.798	110.956	7782	14901	8118	613	1399	539	N	0	168.016	126.114	1.33226	0.750604
BBOV_I004450	0.868757	5.79936	0.0125138	0.0236419	0	40.9217	35.2877	42.2475	78.8882	65.7034	71.8435	2208	2652	2123	362	687	349	N	GO:0005829, GO:0070062, GO:0016020, GO:0005654, GO:0005634, GO:0000502, GO:0005839, GO:0019774, GO:0004298, GO:0043687, GO:0016579, GO:0051603, GO:0014070, GO:0010243, GO:0016032	39.4856	72.145	0.547309	1.82712
BBOV_I004460	0.240544	5.7803	0.488751	0.563364	0	46.63	55.819	48.695	52.5195	65.799	60.1097	2516	4195	2447	241	688	292	N	GO:0016021, GO:0005743, GO:0005739, GO:0000001, GO:0045861, GO:0006457, GO:0001302	50.3813	59.4761	0.847086	1.18052
BBOV_I004470	-1.54005	4.33462	7.85917e-05	0.000229005	1	26.2804	29.0339	33.2925	8.28109	9.46817	12.763	1418	2182	1673	38	99	62	N	0	29.5356	10.1708	2.90397	0.344356
BBOV_I004480	-1.13536	4.26946	0.0110294	0.0210832	1	25.5946	18.2027	34.6656	6.31978	12.433	16.8801	1381	1368	1742	29	130	82	N	GO:0005759, GO:0005739, GO:0005524, GO:0051087, GO:0005507, GO:0051082, GO:0051085, GO:0009408, GO:0006986	26.1543	11.8776	2.20198	0.454136
BBOV_I004490	-0.476712	5.35067	0.196598	0.261817	0	55.9709	38.3348	47.6602	26.8046	37.3945	37.6715	3020	2881	2395	123	391	183	N	GO:0003755, GO:0006457	47.322	33.9569	1.39359	0.717571
BBOV_I004500	-0.38868	7.25629	0.311822	0.386795	0	158.664	120.633	240.331	107.654	137.049	152.127	8561	9066	12077	494	1433	739	N	GO:0009507, GO:0004601, GO:0051920, GO:0045454, GO:0042744	173.209	132.277	1.30945	0.763682
BBOV_I004510	5.09634	8.2625	1.62222e-14	1.20198e-13	1	30.5801	5.57525	16.2781	751.835	296	746.019	1650	419	818	3450	3095	3624	N	0	17.4778	597.952	0.0292295	34.212
BBOV_I004520	-2.64522	3.36491	1.15268e-06	4.29495e-06	1	27.6333	8.02357	15.4622	1.74339	2.86914	3.49954	1491	603	777	8	30	17	N	0	17.0397	2.70402	6.30161	0.15869
BBOV_I004530	-1.52862	6.33581	6.62944e-05	0.000196709	1	140.353	119.795	98.4248	28.548	54.9919	40.3476	7573	9003	4946	131	575	196	N	GO:0005515	119.524	41.2958	2.89434	0.345502
BBOV_I004540	1.92623	7.69362	1.01896e-05	3.39362e-05	1	66.8685	85.3585	106.902	398.582	172.531	414.181	3608	6415	5372	1829	1804	2012	N	0	86.3764	328.431	0.262997	3.80233
BBOV_I004550	0.476141	5.26323	0.23116	0.300038	0	22.7775	34.1301	39.5411	50.1224	30.0304	54.3458	1229	2565	1987	230	314	264	N	0	32.1496	44.8328	0.717099	1.39451
BBOV_I004560	1.63795	5.63292	4.11373e-06	1.43777e-05	1	24.6494	21.4095	26.6857	74.3118	71.2504	80.9011	1330	1609	1341	341	745	393	N	0	24.2482	75.4878	0.32122	3.11313
BBOV_I004565	-1.3414	3.62082	0.00538219	0.0110659	1	13.7888	15.3153	22.666	2.61508	9.85073	7.61664	744	1151	1139	12	103	37	Y	GO:0016020	17.2567	6.69415	2.57788	0.387916
BBOV_I004570	-1.67316	4.87325	2.26011e-05	7.21825e-05	1	48.9096	44.9612	38.566	10.2424	18.3625	12.5572	2639	3379	1938	47	192	61	N	0	44.1456	13.7207	3.21745	0.310805
BBOV_I004580	-0.909724	5.85136	0.0099234	0.0191747	0	68.2585	73.1834	83.7188	45.1101	40.3593	34.3778	3683	5500	4207	207	422	167	Y	GO:0003924, GO:0005525, GO:0005737, GO:0042254, GO:0043022	75.0536	39.9491	1.87873	0.532274
BBOV_I004590	-0.368294	4.38327	0.388813	0.468116	0	32.6744	25.1219	12.318	15.9084	19.7971	18.527	1763	1888	619	73	207	90	N	0	23.3714	18.0775	1.29285	0.773487
BBOV_I004600	-0.510734	5.07284	0.200941	0.266688	0	55.211	28.0093	34.9243	21.3565	31.9431	29.4373	2979	2105	1755	98	334	143	N	GO:0005829, GO:0005968, GO:0046872, GO:0004663, GO:0009555, GO:0018344, GO:0048364	39.3815	27.579	1.42796	0.700302
BBOV_I004610	2.08731	7.33731	2.9577e-05	9.21912e-05	1	77.0248	82.2981	25.8898	380.494	149.674	257.319	4156	6185	1301	1746	1565	1250	N	0	61.7375	262.496	0.235195	4.2518
BBOV_I004620	3.02922	6.86887	7.26009e-13	4.70696e-12	1	29.9685	18.4821	28.3573	252.791	128.825	245.791	1617	1389	1425	1160	1347	1194	N	0	25.6027	209.136	0.122421	8.16851
BBOV_I004625	-1.39236	6.53751	7.68918e-05	0.000225063	1	138.278	127.765	136.334	47.2894	62.2604	43.4354	7461	9602	6851	217	651	211	Y	GO:0016021	134.126	50.9951	2.63017	0.380204
BBOV_I004630	-1.62284	4.4004	3.03256e-05	9.42765e-05	1	33.9346	29.8455	30.2279	12.6396	8.0336	10.0869	1831	2243	1519	58	84	49	N	0	31.336	10.2534	3.05617	0.327206
BBOV_I004640	-1.48275	5.89523	0.00015037	0.00041603	1	105.844	65.7586	90.1266	24.6253	42.272	26.3495	5711	4942	4529	113	442	128	N	0	87.2432	31.0823	2.80685	0.356272
BBOV_I004650	-0.054638	5.01471	0.880279	0.905177	0	36.4181	27.1577	35.0437	34.4319	33.0908	27.3787	1965	2041	1761	158	346	133	N	GO:0003723, GO:0016779, GO:0006396	32.8732	31.6338	1.03918	0.962298
BBOV_I004660	0.624944	3.21289	0.200901	0.266688	0	6.37549	3.59264	12.0394	11.7679	13.7719	8.23421	344	270	605	54	144	40	N	0	7.33585	11.258	0.651613	1.53465
BBOV_I004670	0.216878	7.83475	0.57151	0.641424	0	138.482	246.056	248.908	257.585	239.86	238.792	7472	18492	12508	1182	2508	1160	N	0	211.148	245.413	0.860381	1.16228
BBOV_I004680	2.26646	5.43511	2.05862e-07	8.35334e-07	1	12.9363	11.2569	20.8153	103.078	67.2336	46.3174	698	846	1046	473	703	225	N	GO:0008270	15.0028	72.2096	0.207768	4.81306
BBOV_I004690	-1.02878	6.42833	0.00877925	0.0171356	1	130.216	91.9051	123.797	42.713	83.4921	42.8179	7026	6907	6221	196	873	208	N	GO:0004672, GO:0005524, GO:0006468	115.306	56.341	2.04657	0.488621
BBOV_I004700	-0.384703	8.77417	0.442067	0.520946	0	435.98	258.151	792.951	517.786	418.608	202.562	23524	19401	39847	2376	4377	984	N	0	495.694	379.652	1.30565	0.7659
BBOV_I004710	-1.56601	6.90818	0.000336002	0.000879574	1	111.219	149.96	275.892	62.3261	39.8811	79.4601	6001	11270	13864	286	417	386	N	GO:0046873, GO:0030001, GO:0055085, GO:0016020	179.023	60.5558	2.95634	0.338256
BBOV_I004720	-1.58785	3.44941	8.73172e-05	0.000251417	1	16.1426	15.2222	16.4174	5.01224	5.83393	4.94052	871	1144	825	23	61	24	N	GO:0020037	15.9274	5.26223	3.02674	0.330389
BBOV_I004730	-0.522957	5.58556	0.16271	0.221771	0	62.5502	42.5528	64.2965	33.5602	49.6362	34.3778	3375	3198	3231	154	519	167	Y	0	56.4665	39.1914	1.44079	0.694064
BBOV_I004740	-1.18394	6.62982	0.00382979	0.00816769	1	180.108	160.245	71.0824	61.6723	67.2336	52.0814	9718	12043	3572	283	703	253	N	GO:0003676	137.145	60.3291	2.27328	0.439893
BBOV_I004760	0.350382	4.56518	0.357856	0.436793	0	26.1506	20.1587	16.1587	22.2282	31.2737	25.9378	1411	1515	812	102	327	126	N	GO:0005829, GO:0016020, GO:0043005, GO:0005654, GO:0000932, GO:0032991, GO:0005681, GO:0097526, GO:0005688, GO:0042731, GO:0003723, GO:0017070, GO:0033962, GO:0043928, GO:0000398, GO:0000956, GO:0008380, GO:0000245, GO:0000387	20.8227	26.4799	0.786359	1.27168
BBOV_I004770	-0.204735	6.30156	0.558913	0.630744	0	87.7371	84.9061	80.4751	77.3628	86.2656	55.7868	4734	6381	4044	355	902	271	N	0	84.3728	73.1384	1.1536	0.866848
BBOV_I004780	2.49521	1.73163	9.38612e-05	0.000269064	1	0.945203	0.266122	2.06959	4.79431	5.83393	7.8225	51	20	104	22	61	38	Y	0	1.09364	6.15025	0.17782	5.62366
BBOV_I004790	2.3966	3.87254	2.54423e-06	9.14701e-06	1	3.33601	2.4084	8.59675	20.0489	25.7267	29.6431	180	181	432	92	269	144	N	0	4.78039	25.1396	0.190154	5.2589
BBOV_I004800	5.16205	9.92684	3.58359e-20	4.57055e-19	1	36.2699	46.1854	76.3161	2414.81	1148.9	2121.34	1957	3471	3835	11081	12013	10305	N	GO:0003964	52.9238	1895.02	0.0279279	35.8065
BBOV_I004810	-0.330871	5.47403	0.367643	0.446581	0	45.1474	60.6358	42.3271	47.9431	35.5774	34.3778	2436	4557	2127	220	372	167	N	0	49.3701	39.2994	1.25625	0.796018
BBOV_I004820	0.313491	5.85334	0.4879	0.56285	0	37.5116	29.4863	87.7187	78.2345	44.4717	69.7849	2024	2216	4408	359	465	339	N	GO:0016021	51.5722	64.1637	0.80376	1.24415
BBOV_I004830	2.8799	7.23453	2.15012e-11	1.24835e-10	1	26.2062	30.2979	51.8591	345.626	191.085	261.23	1414	2277	2606	1586	1998	1269	N	0	36.1211	265.981	0.135804	7.36358
BBOV_I004840	4.52519	7.5852	3.58252e-23	5.61936e-22	1	16.4577	12.4811	19.1437	341.922	253.728	511.756	888	938	962	1569	2653	2486	N	0	16.0275	369.135	0.043419	23.0314
BBOV_I004850	8.88374	12.3711	1.77853e-42	1.13418e-40	1	17.7921	26.519	22.8252	13421	6568.52	11731.3	960	1993	1147	61586	68681	56988	N	GO:0003700, GO:0006355	22.3787	10573.6	0.00211647	472.484
BBOV_I004860	4.07525	8.14161	6.49127e-20	8.06742e-19	1	31.933	22.1679	40.954	588.829	435.727	577.836	1723	1666	2058	2702	4556	2807	Y	0	31.685	534.131	0.0593207	16.8575
BBOV_I004870	-3.00559	8.05437	2.86384e-09	1.39954e-08	1	327.337	242.729	845.646	58.4034	57.7654	60.1097	17662	18242	42495	268	604	292	N	GO:0005737, GO:0005971, GO:0005524, GO:0042802, GO:0000166, GO:0004748, GO:0009263, GO:0006260	471.904	58.7595	8.03111	0.124516
BBOV_I004880	2.61623	7.96457	6.15549e-11	3.45027e-10	1	73.8556	73.5294	63.0627	535.655	434.484	320.311	3985	5526	3169	2458	4543	1556	N	0	70.1492	430.15	0.163081	6.13193
BBOV_I004900	-1.12476	4.04811	0.00489241	0.0101827	1	20.813	23.6981	22.4869	6.75562	10.7115	13.1747	1123	1781	1130	31	112	64	N	0	22.3327	10.2139	2.18649	0.457354
BBOV_I004910	0.766928	5.89528	0.0381824	0.0633658	0	54.6921	42.2734	35.4019	80.6316	57.0003	87.9002	2951	3177	1779	370	596	427	N	GO:0005737, GO:0005829, GO:0001650, GO:0005739, GO:0005886, GO:0047710, GO:0003824, GO:0016787, GO:0042802, GO:0000166, GO:0031625, GO:0072332, GO:0032435, GO:0009117, GO:0006163, GO:0006355, GO:0006351	44.1225	75.1774	0.586911	1.70383
BBOV_I004920	0.344975	5.12531	0.400868	0.479513	0	39.2537	34.0636	18.9447	29.4196	51.6446	35.8188	2118	2560	952	135	540	174	N	GO:0003676, GO:0005524	30.754	38.961	0.789353	1.26686
BBOV_I004930	-3.17816	4.64308	8.39011e-13	5.37686e-12	1	57.8057	42.0605	32.596	4.57639	6.12084	3.70539	3119	3161	1638	21	64	18	N	0	44.1541	4.80087	9.19709	0.10873
BBOV_I004950	1.37759	8.16336	0.000419284	0.00108215	1	143.856	153.153	181.368	434.321	304.607	504.345	7762	11510	9114	1993	3185	2450	N	0	159.459	414.425	0.384772	2.59894
BBOV_I004960	-5.74661	7.3401	8.30749e-38	4.1969e-36	1	314.141	291.962	344.825	4.57639	6.59903	6.38151	16950	21942	17328	21	69	31	N	0	316.976	5.85231	54.1626	0.0184629
BBOV_I004970	3.61354	9.30246	1.45255e-13	9.80973e-13	1	88.2931	104.785	93.2708	1455.07	655.312	1395.08	4764	7875	4687	6677	6852	6777	N	0	95.4497	1168.49	0.0816865	12.2419
BBOV_I004980	-1.06704	7.12665	0.00658188	0.0132386	1	230.685	213.842	122.066	78.6703	117.539	73.902	12447	16071	6134	361	1229	359	N	GO:0016491, GO:0055114	188.864	90.0372	2.09763	0.476729
BBOV_I004990	-1.55247	5.70395	0.000233117	0.000624215	1	48.0571	65.7853	117.967	26.1508	30.8911	21.8207	2593	4944	5928	120	323	106	N	0	77.2696	26.2875	2.9394	0.340205
BBOV_I004995	1.0769	2.85521	0.0343483	0.0576174	0	2.81708	7.63769	3.66158	7.19147	15.3021	6.99908	152	574	184	33	160	34	N	0	4.70545	9.83088	0.47864	2.08926
BBOV_I005000	0.991763	7.60059	0.00807373	0.0159669	0	131.828	161.642	96.4348	250.176	229.34	296.02	7113	12148	4846	1148	2398	1438	N	0	129.968	258.512	0.502756	1.98904
BBOV_I005010	1.75718	6.58512	2.32635e-05	7.41761e-05	1	43.2755	53.3973	35.2029	189.811	79.4753	177.035	2335	4013	1769	871	831	860	N	0	43.9586	148.774	0.295472	3.38441
BBOV_I005012	4.3002	6.82845	1.34719e-13	9.21017e-13	1	4.39242	6.74618	21.9496	235.793	186.494	229.529	237	507	1103	1082	1950	1115	N	GO:0016021	11.0294	217.272	0.0507631	19.6994
BBOV_I005014	-1.33397	3.80005	0.00169066	0.00390307	1	16.5133	24.2836	17.89	5.01224	10.5202	7.41079	891	1825	899	23	110	36	N	0	19.5623	7.64774	2.55792	0.390943
BBOV_I005020	3.37528	8.94781	1.01361e-11	6.01976e-11	1	114.407	63.949	82.3258	1240.42	511.855	953.11	6173	4806	4137	5692	5352	4630	N	GO:0016021	86.8938	901.795	0.0963566	10.3781
BBOV_I005025	2.47739	7.56742	1.81997e-09	8.97299e-09	1	63.1618	49.3922	61.033	449.576	212.221	305.283	3408	3712	3067	2063	2219	1483	N	0	57.8623	322.36	0.179496	5.57116
BBOV_I005030	2.71597	0.834366	1.92494e-06	7.0244e-06	1	0.333601	0.385876	0.935295	5.44808	2.86914	2.67612	18	29	47	25	30	13	N	0	0.551591	3.66445	0.150525	6.64342
BBOV_I005040	4.38082	5.17291	4.05778e-19	4.60198e-18	1	2.72441	3.16685	4.15908	107.436	39.4985	62.9917	147	238	209	493	413	306	N	GO:0055085, GO:0016021	3.35011	69.9755	0.0478755	20.8875
BBOV_I005050	3.51134	5.39843	1.14418e-10	6.22498e-10	1	10.7308	6.02765	3.88048	129.446	38.4465	67.9322	579	453	195	594	402	330	N	GO:0005737, GO:0005829, GO:0005720, GO:0005634, GO:0005524, GO:0019948, GO:0061656, GO:0019789, GO:0006974, GO:0016925	6.87966	78.6084	0.0875181	11.4262
BBOV_I005060	3.10961	5.72245	3.90819e-08	1.71011e-07	1	9.73003	4.32448	19.1437	142.958	49.9231	93.87	525	325	962	656	522	456	N	GO:0005737, GO:0005829, GO:0005720, GO:0005634, GO:0005524, GO:0019948, GO:0061656, GO:0019789, GO:0006974, GO:0016925	11.0661	95.5836	0.115774	8.63754
BBOV_I005070	4.37424	4.9004	9.5516e-12	5.69e-11	1	1.31587	2.08905	4.99487	105.039	27.0656	42.4062	71	157	251	482	283	206	N	GO:0055085, GO:0016021	2.79993	58.1703	0.0481334	20.7756
BBOV_I005080	3.06369	1.17782	1.3387e-09	6.68491e-09	1	0.500402	0.492325	0.676596	4.57639	3.2517	6.38151	27	37	34	21	34	31	N	0	0.556441	4.73653	0.117479	8.51219
BBOV_I005090	3.99163	8.35639	2.46312e-16	2.14352e-15	1	41.4963	34.0103	40.9739	920.072	340.472	592.863	2239	2556	2059	4222	3560	2880	N	0	38.8268	617.802	0.0628467	15.9117
BBOV_I005100	4.93897	9.87301	1.14606e-18	1.24879e-17	1	64.1256	48.3942	65.2119	2617.04	878.054	1957.27	3460	3637	3277	12009	9181	9508	N	0	59.2439	1817.46	0.0325972	30.6775
BBOV_I005110	3.64332	5.30501	2.55953e-15	2.02781e-14	1	7.43189	5.14945	5.19387	57.9676	49.8275	114.661	401	387	261	266	521	557	N	0	5.92507	74.1521	0.0799043	12.515
BBOV_I005120	-4.10158	6.465	6.4689e-12	3.92575e-11	1	323.519	79.7167	94.3852	14.3829	8.70307	5.9698	17456	5991	4743	66	91	29	N	0	165.874	9.68527	17.1264	0.0583894
BBOV_I005140	-5.76642	5.97873	1.35624e-14	1.01849e-13	1	272.793	41.3686	53.8093	3.05093	1.91276	1.8527	14719	3109	2704	14	20	9	N	0	122.657	2.27213	53.9833	0.0185242
BBOV_I005150	-0.365658	2.03426	0.545656	0.617754	0	8.4327	2.86081	2.10939	1.30754	4.97318	3.91125	455	215	106	6	52	19	Y	0	4.46763	3.39732	1.31504	0.760431
BBOV_I005160	-2.01111	5.21356	7.88958e-05	0.000229719	1	97.6895	25.5876	53.2521	18.5235	16.5454	8.64592	5271	1923	2676	85	173	42	N	0	58.8431	14.5716	4.0382	0.247635
BBOV_I005180	-2.25593	5.95572	3.02378e-06	1.07224e-05	1	177.161	65.6123	63.003	28.7659	20.2753	15.0274	9559	4931	3166	132	212	73	N	0	101.925	21.3562	4.77264	0.209528
BBOV_I005190	5.86245	8.15795	1.97228e-18	2.08483e-17	1	14.1966	3.20677	11.6215	633.067	265.013	790.484	766	241	584	2905	2771	3840	Y	0	9.67496	562.855	0.0171891	58.1764
BBOV_I005805	2.41355	4.65467	1.35593e-06	5.0186e-06	1	8.72923	3.92529	11.6016	50.7761	23.1444	55.5809	471	295	583	233	242	270	N	0	8.08539	43.1672	0.187304	5.33891
BBOV_I005815	-4.09681	5.27419	3.55083e-15	2.75703e-14	1	99.1166	32.6132	84.5546	5.01224	4.49499	3.08783	5348	2451	4249	23	47	15	N	0	72.0948	4.19835	17.1722	0.0582338
BBOV_I005825	-0.977634	6.88611	0.0295206	0.0502121	0	218.787	67.2888	183.656	98.5013	81.9619	58.0512	11805	5057	9229	452	857	282	N	0	156.577	79.5048	1.96941	0.507767
BBOV_I005835	-4.00332	5.59983	8.62127e-15	6.55015e-14	1	154.05	48.4474	68.2367	6.31978	5.06882	5.55809	8312	3641	3429	29	53	27	N	0	90.2446	5.6489	15.9756	0.0625954
BBOV_I005845	-4.70128	5.49578	1.61731e-18	1.73315e-17	1	137.833	47.9684	71.4605	4.57639	2.58223	2.88197	7437	3605	3591	21	27	14	N	0	85.7539	3.34686	25.6222	0.0390287
BBOV_I005855	11.2777	9.41198	1.37397e-42	9.05888e-41	1	0.908136	0.412488	0.318398	1532	571.055	1986.71	49	31	16	7030	5971	9651	N	0	0.546341	1363.25	0.000400762	2495.25
BBOV_I005865	-5.22111	6.64444	6.49642e-30	1.76721e-28	1	249.33	148.855	182.8	6.97355	4.78191	3.91125	13453	11187	9186	32	50	19	N	0	193.662	5.22223	37.0841	0.0269657
BBOV_I005875	-4.13835	4.93372	4.94966e-16	4.22241e-15	1	80.8056	30.1915	59.3017	4.14054	2.58223	3.08783	4360	2269	2980	19	27	15	N	0	56.7663	3.2702	17.3586	0.0576082
BBOV_I005885	-1.62723	5.29613	5.89071e-05	0.00017654	1	52.5236	52.5989	71.2416	24.6253	12.0504	20.7914	2834	3953	3580	113	126	101	N	0	58.7881	19.1557	3.06896	0.325843
BBOV_I005895	-4.805	4.29709	2.60205e-21	3.62795e-20	1	44.647	29.9786	36.2178	0.65377	1.81712	1.23513	2409	2253	1820	3	19	6	N	0	36.9478	1.23534	29.909	0.0334348
BBOV_I005905	-2.82206	5.79278	4.22295e-10	2.18739e-09	1	94.2053	54.2888	140.473	15.4726	15.3977	9.88105	5083	4080	7059	71	161	48	N	0	96.3225	13.5838	7.09099	0.141024
BBOV_I005915	-4.85763	5.18455	2.373e-18	2.46817e-17	1	40.3472	47.995	119.24	2.61508	2.29531	2.26441	2177	3607	5992	12	24	11	N	0	69.1941	2.3916	28.9321	0.0345636
BBOV_I005925	-1.42123	7.79587	0.00358171	0.00768259	1	345.611	191.94	431.987	126.396	182.573	52.6989	18648	14425	21708	580	1909	256	N	0	323.179	120.556	2.68074	0.373031
BBOV_I005935	-5.09624	6.72252	4.49858e-24	7.5105e-23	1	186.65	112.889	312.528	6.97355	5.06882	5.9698	10071	8484	15705	32	53	29	N	0	204.022	6.00406	33.9807	0.0294285
BBOV_I005945	-2.92606	5.30057	3.96771e-12	2.43829e-11	1	85.0498	49.6317	71.5799	8.93486	7.07722	11.322	4589	3730	3597	41	74	55	N	0	68.7538	9.11137	7.54593	0.132522
BBOV_I005955	-6.29387	6.31619	1.45481e-31	4.79593e-30	1	153.586	124.359	190.163	2.17923	0.860743	3.29368	8287	9346	9556	10	9	16	N	0	156.036	2.11122	73.908	0.0135303
BBOV_II000010	-6.53413	7.33261	2.09482e-35	9.15603e-34	1	416.297	208.36	328.249	3.7047	2.29531	4.52881	22462	15659	16495	17	24	22	Y	GO:0016021	317.635	3.50961	90.5045	0.0110492
BBOV_II000020	-1.32453	3.25445	0.0097908	0.0189389	1	5.04108	16.5395	18.1089	5.88393	4.49499	5.55809	272	1243	910	27	47	27	Y	GO:0016021	13.2298	5.31234	2.49039	0.401543
BBOV_II000030	0.304095	2.78467	0.562357	0.633894	0	3.35454	3.7257	11.4026	7.84524	9.08562	5.76395	181	280	573	36	95	28	N	0	6.16096	7.56494	0.81441	1.22788
BBOV_II000040	-0.666455	3.79229	0.084185	0.125809	0	15.0677	16.4064	18.8651	8.71693	10.8071	12.1455	813	1233	948	40	113	59	N	0	16.7797	10.5565	1.58952	0.629123
BBOV_II000050	-6.41871	6.48816	1.61101e-19	1.92826e-18	1	360.641	86.2101	81.7487	3.05093	1.2433	2.05855	19459	6479	4108	14	13	10	Y	GO:0016021	176.2	2.11759	83.2078	0.0120181
BBOV_II000060	-7.21093	7.15071	3.69345e-41	2.24492e-39	1	350.559	234.772	257.544	3.26885	1.2433	1.44099	18915	17644	12942	15	13	7	Y	GO:0005515	280.959	1.98438	141.585	0.00706288
BBOV_II000070	-7.21187	6.7634	1.07795e-32	3.91889e-31	1	330.432	141.337	171.736	2.61508	0.765105	1.23513	17829	10622	8630	12	8	6	N	GO:0016021	214.502	1.53844	139.428	0.00717215
BBOV_II000080	-5.37393	5.5491	5.59122e-24	9.29481e-23	1	87.8668	49.7248	133.27	1.96131	2.10404	2.47026	4741	3737	6697	9	22	12	Y	GO:0016021	90.2871	2.17854	41.4439	0.024129
BBOV_II000090	-3.11645	6.9903	1.47007e-13	9.88252e-13	1	169.581	214.401	296.986	31.8168	17.4061	29.6431	9150	16113	14924	146	182	144	N	GO:0016021	226.989	26.2887	8.63448	0.115815
BBOV_II000100	-2.68537	3.77505	6.03039e-09	2.84687e-08	1	23.9822	26.6521	18.288	3.7047	4.87754	1.8527	1294	2003	919	17	51	9	N	0	22.9741	3.47831	6.60495	0.151401
BBOV_II000110	-1.27615	4.10628	0.0110198	0.0210752	1	33.4157	11.2836	27.3026	10.4603	14.0588	4.94052	1803	848	1372	48	147	24	N	0	24.0006	9.81988	2.44409	0.409151
BBOV_II000120	-0.19292	7.18657	0.597644	0.664636	0	125.619	176.279	163.915	171.724	104.341	131.747	6778	13248	8237	788	1091	640	N	GO:0016021	155.271	135.937	1.14223	0.875483
BBOV_II000125	-6.16679	6.81273	1.82957e-39	1.04662e-37	1	254.908	163.864	242.858	3.05093	3.06042	3.08783	13754	12315	12204	14	32	15	Y	0	220.544	3.06639	71.9229	0.0139038
BBOV_II000130	0.4185	5.92312	0.269263	0.341517	0	39.958	68.3932	47.5209	68.4279	86.5525	53.1106	2156	5140	2388	314	905	258	N	GO:0016021	51.9574	69.3637	0.749058	1.33501
BBOV_II000140	0.238535	6.01341	0.526561	0.5991	0	77.9329	58.6665	41.153	83.4646	58.7218	67.7264	4205	4409	2068	383	614	329	N	0	59.2508	69.9709	0.846792	1.18093
BBOV_II000150	-1.32099	5.92087	0.000838502	0.0020566	1	73.1328	58.7064	126.504	32.6885	35.8643	34.7895	3946	4412	6357	150	375	169	N	0	86.1143	34.4474	2.49987	0.40002
BBOV_II000160	2.16944	2.97503	4.99547e-07	1.94713e-06	1	2.76148	3.35313	2.78598	15.4726	9.08562	15.8509	149	252	140	71	95	77	N	0	2.96686	13.4697	0.220262	4.54004
BBOV_II000170	4.09209	11.6076	1.92236e-12	1.20032e-11	1	389.628	190.689	456.921	8714.32	3106.71	5868.93	21023	14331	22961	39988	32484	28510	Y	GO:0008234, GO:0006508	345.746	5896.65	0.0586343	17.0549
BBOV_II000175	-0.823683	4.04141	0.0547562	0.0865445	0	18.2369	14.8629	29.1931	16.1263	8.98998	10.2928	984	1117	1467	74	94	50	N	GO:0016021	20.7643	11.803	1.75924	0.568429
BBOV_II000180	-1.30053	6.39257	0.00177818	0.00408331	1	90.5542	82.5509	184.253	36.829	60.6346	47.3467	4886	6204	9259	169	634	230	N	GO:0016021	119.119	48.2701	2.46777	0.405225
BBOV_II000190	-0.92674	4.73963	0.0179012	0.0323285	0	39.2352	30.8834	34.1283	13.7292	25.0572	15.645	2117	2321	1715	63	262	76	N	GO:0005524	34.749	18.1438	1.9152	0.522139
BBOV_II000195	-0.447188	3.14245	0.311792	0.386795	0	10.1934	9.97956	9.94994	5.01224	11.4766	5.14638	550	750	500	23	120	25	N	0	10.041	7.21173	1.39231	0.718231
BBOV_II000200	-0.589636	3.93632	0.127525	0.18034	0	19.4601	15.1689	19.9994	11.7679	14.4414	9.88105	1050	1140	1005	54	151	48	N	GO:0071013, GO:0003755, GO:0000398, GO:0006457	18.2095	12.0301	1.51366	0.66065
BBOV_II000210	-0.134345	6.39787	0.71299	0.76893	0	83.3447	114.818	66.2666	96.3221	72.4937	72.2552	4497	8629	3330	442	758	351	N	GO:0005515	88.1432	80.357	1.09689	0.911665
BBOV_II000220	0.638392	5.74363	0.164062	0.223304	0	18.6075	35.9264	71.361	57.0959	71.0591	67.7264	1004	2700	3586	262	743	329	N	GO:0004576, GO:0006486, GO:0016020	41.965	65.2938	0.64271	1.55591
BBOV_II000230	-2.48563	8.05393	1.53929e-10	8.27048e-10	1	420.393	416.693	513.596	81.2854	89.1347	70.6083	22683	31316	25809	373	932	343	N	0	450.227	80.3428	5.60383	0.178449
BBOV_II000240	-3.01489	8.51017	2.52278e-12	1.56767e-11	1	692.853	470.383	780.931	80.1958	93.0559	67.1088	37384	35351	39243	368	973	326	N	GO:0005829, GO:0004347, GO:0009817, GO:0006094, GO:0006096, GO:0046686	648.056	80.1202	8.08855	0.123632
BBOV_II000250	0.083372	6.02337	0.80774	0.848072	0	61.049	61.8999	66.4457	68.4279	73.6413	58.4629	3294	4652	3339	314	770	284	N	0	63.1315	66.844	0.94446	1.05881
BBOV_II000270	-0.0878365	4.56292	0.84635	0.878166	0	35.1208	27.2109	10.4872	21.7923	20.6578	26.1436	1895	2045	527	100	216	127	N	GO:0005525	24.273	22.8646	1.0616	0.941977
BBOV_II000280	-0.727969	5.06387	0.0780515	0.118048	0	30.3206	35.9663	58.1873	17.8697	33.4733	23.4675	1636	2703	2924	82	350	114	N	0	41.4914	24.9368	1.66386	0.601012
BBOV_II000285	1.43081	3.8345	0.000350019	0.000911971	1	6.98709	9.11466	7.36296	27.4583	20.4666	15.4391	377	685	370	126	214	75	N	GO:0016021	7.82157	21.1213	0.370316	2.7004
BBOV_II000290	0.865741	6.5661	0.0232108	0.0405251	0	61.3641	75.7781	64.5154	179.351	91.717	96.7519	3311	5695	3242	823	959	470	N	0	67.2192	122.607	0.548251	1.82398
BBOV_II000300	3.64444	3.22075	6.53111e-16	5.51107e-15	1	1.48267	1.80963	1.01489	21.1386	16.2585	16.8801	80	136	51	97	170	82	N	GO:0005097, GO:0032313	1.43573	18.0924	0.0793555	12.6015
BBOV_II000310	-1.91359	6.05965	5.10098e-05	0.000153701	1	106.66	72.4516	135.498	11.5499	41.8895	29.6431	5755	5445	6809	53	438	144	N	GO:0003824, GO:0005992	104.87	27.6942	3.78671	0.264081
BBOV_II000320	5.28892	6.99123	3.02814e-11	1.73482e-10	1	3.20628	9.91303	5.93017	52.5195	565.126	127.424	173	745	298	241	5909	619	N	0	6.34982	248.357	0.0255674	39.1123
BBOV_II000325	-0.835278	1.79098	0.121487	0.173361	0	1.87187	5.22929	5.49237	1.52546	2.58223	2.88197	101	393	276	7	27	14	N	0	4.19784	2.32989	1.80174	0.55502
BBOV_II000340	0.698523	6.76218	0.0495465	0.0794788	0	77.7661	91.3728	79.3607	130.754	169.088	103.133	4196	6867	3988	600	1768	501	N	GO:0016779, GO:0009058	82.8332	134.325	0.616662	1.62163
BBOV_II000350	-1.24393	6.18415	0.00122767	0.0029102	1	124.266	112.995	68.3163	32.6885	48.0103	48.1701	6705	8492	3433	150	502	234	N	GO:0003676	101.859	42.9563	2.37123	0.421722
BBOV_II000360	0.172189	5.86747	0.67512	0.735429	0	47.2231	58.2008	59.2221	36.1753	96.3076	52.4931	2548	4374	2976	166	1007	255	N	GO:0003677, GO:0003916, GO:0006265	54.882	61.6586	0.890094	1.12348
BBOV_II000362	-0.352995	5.0817	0.359534	0.438428	0	41.7187	36.7115	35.1631	19.6131	39.3073	29.6431	2251	2759	1767	90	411	144	N	0	37.8644	29.5212	1.28262	0.779655
BBOV_II000364	0.817347	5.90666	0.0203722	0.0361862	0	38.0861	41.0493	51.4014	69.0817	86.4569	74.3137	2055	3085	2583	317	904	361	N	GO:0016021	43.5123	76.6174	0.567916	1.76082
BBOV_II000370	-5.51699	6.70908	1.24471e-11	7.34739e-11	1	41.3665	79.6236	489.816	5.23016	3.82552	4.32296	2232	5984	24614	24	40	21	N	0	203.602	4.45955	45.6553	0.0219033
BBOV_II000380	-0.872983	5.02494	0.0791915	0.119401	0	68.1658	29.952	27.3822	31.381	27.1612	9.88105	3678	2251	1376	144	284	48	N	0	41.8334	22.8077	1.83417	0.545205
BBOV_II000390	-1.15751	3.05975	0.0154008	0.0283392	1	12.4544	6.5732	14.5269	5.44808	6.50339	2.88197	672	494	730	25	68	14	N	0	11.1849	4.94448	2.26209	0.442069
BBOV_II000400	5.5356	7.69327	2.78488e-27	5.91977e-26	1	7.37629	8.86185	10.0295	582.291	212.795	424.268	398	666	504	2672	2225	2061	Y	0	8.75589	406.451	0.0215423	46.4203
BBOV_II000410	-2.73495	9.18514	1.22443e-06	4.54489e-06	1	909.489	680.38	1444.39	66.0308	268.647	120.631	49073	51133	72583	303	2809	586	Y	0	1011.42	151.77	6.66418	0.150056
BBOV_II000420	2.93557	7.89901	7.82434e-11	4.32339e-10	1	39.402	65.6389	60.7942	623.043	275.629	370.539	2126	4933	3055	2859	2882	1800	N	0	55.2783	423.07	0.13066	7.65346
BBOV_II000430	2.31775	7.55877	6.25565e-10	3.20612e-09	1	59.2327	64.4813	65.6099	385.506	272.473	286.139	3196	4846	3297	1769	2849	1390	N	GO:0016020	63.108	314.706	0.20053	4.98679
BBOV_II000440	-1.03558	5.93304	0.00393645	0.00837679	1	75.0232	100.155	70.2267	38.7903	44.9499	35.8188	4048	7527	3529	178	470	174	N	GO:0005097, GO:0032313	81.8016	39.853	2.05258	0.487191
BBOV_II000450	-2.94375	6.29765	1.42002e-13	9.66701e-13	1	144.876	172.766	97.2905	18.3056	15.589	20.1738	7817	12984	4889	84	163	98	N	0	138.311	18.0228	7.67421	0.130307
BBOV_II000460	-1.91144	4.30262	0.000190659	0.000519735	1	44.3504	36.2325	11.1041	8.93486	6.12084	9.46934	2393	2723	558	41	64	46	N	0	30.5623	8.17501	3.73851	0.267486
BBOV_II000470	-0.395864	4.54597	0.475944	0.552498	0	39.8653	33.1854	6.10927	25.0612	19.8927	15.2333	2151	2494	307	115	208	74	N	0	26.3867	20.0624	1.31523	0.760324
BBOV_II000480	-0.319867	4.12511	0.581934	0.650308	0	25.8541	27.3573	4.47747	20.0489	17.8843	8.23421	1395	2056	225	92	187	40	N	0	19.2296	15.3892	1.24956	0.800284
BBOV_II000490	-0.609879	2.61332	0.314814	0.389884	0	2.87268	5.97443	12.6961	1.74339	7.93796	4.1171	155	449	638	8	83	20	N	0	7.18108	4.59948	1.56128	0.640501
BBOV_II000500	-0.460698	6.28767	0.260896	0.332967	0	62.5873	82.3247	126.106	43.5847	92.0039	60.9331	3377	6187	6337	200	962	296	N	GO:0004518	90.3392	65.5072	1.37907	0.725125
BBOV_II000510	-0.560514	3.4436	0.168985	0.229202	0	11.639	15.6879	10.9449	9.80655	6.69467	9.67519	628	1179	550	45	70	47	Y	GO:0003676, GO:0008270, GO:0006351	12.7573	8.72547	1.46207	0.683961
BBOV_II000520	-1.23901	4.71319	0.0228407	0.0400442	1	54.8218	43.3113	11.2235	10.4603	23.4313	12.1455	2958	3255	564	48	245	59	N	0	36.4522	15.3457	2.3754	0.420982
BBOV_II000530	-0.852883	5.13868	0.0464016	0.0753477	0	56.8234	49.2325	29.213	20.2669	36.9163	17.2918	3066	3700	1468	93	386	84	N	GO:0016021	45.0896	24.825	1.8163	0.55057
BBOV_II000540	-1.3874	6.6858	0.00263003	0.00581957	1	241.231	135.762	68.4556	73.6581	42.272	54.5516	13016	10203	3440	338	442	265	N	0	148.483	56.8273	2.61288	0.38272
BBOV_II000550	-1.93814	6.45125	5.86834e-07	2.26917e-06	1	152.085	92.5704	169.985	33.7781	43.7066	30.4666	8206	6957	8542	155	457	148	N	GO:0016758, GO:0006506, GO:0005789, GO:0016021	138.213	35.9838	3.84099	0.260349
BBOV_II000560	-0.354367	5.88694	0.379088	0.458303	0	60.7339	81.9921	56.1177	35.9573	78.5189	40.5535	3277	6162	2820	165	821	197	N	0	66.2812	51.6766	1.28262	0.779656
BBOV_II000570	-1.28	6.50463	0.00432622	0.00914122	1	72.7065	136.76	175.258	28.1121	73.3544	56.6102	3923	10278	8807	129	767	275	N	0	128.242	52.6922	2.43378	0.410883
BBOV_II000580	-1.51771	3.03401	0.00175637	0.00404038	1	12.1394	7.59777	15.303	3.26885	2.77351	6.38151	655	571	769	15	29	31	N	0	11.6801	4.14129	2.82039	0.354561
BBOV_II000590	-1.73582	3.36422	0.000203771	0.000552768	1	15.7349	10.1259	20.0591	3.7047	3.44297	6.79322	849	761	1008	17	36	33	N	0	15.3066	4.64696	3.2939	0.303592
BBOV_II000600	1.2202	6.12349	0.0055176	0.0113144	1	27.17	35.1414	63.5801	62.9798	142.214	87.6943	1466	2641	3195	289	1487	426	N	GO:0004842, GO:0008270	41.9638	97.6293	0.429828	2.32651
BBOV_II000610	1.93784	7.09801	7.54622e-06	2.55839e-05	1	67.3133	74.7935	28.3573	268.699	213.273	171.272	3632	5621	1425	1233	2230	832	N	GO:0004672, GO:0005524, GO:0006468	56.8214	217.748	0.26095	3.83215
BBOV_II000620	-0.669904	4.53852	0.0675386	0.103844	0	30.5986	23.9509	30.3871	18.0876	17.4061	17.9094	1651	1800	1527	83	182	87	N	0	28.3122	17.8011	1.59048	0.628741
BBOV_II000630	0.0869055	6.23997	0.811092	0.850444	0	72.8918	74.1149	72.7341	100.898	54.0355	78.8425	3933	5570	3655	463	565	383	N	0	73.2469	77.9255	0.939961	1.06387
BBOV_II000640	-0.102083	7.16369	0.768148	0.814861	0	129.938	166.472	148.712	136.42	154.838	123.307	7011	12511	7473	626	1619	599	N	GO:0003924, GO:0005525	148.374	138.188	1.07371	0.931353
BBOV_II000650	-1.24526	3.68407	0.00265656	0.00587493	1	15.0677	17.5108	20.5168	5.01224	7.65105	9.67519	813	1316	1031	23	80	47	N	0	17.6984	7.44616	2.37685	0.420725
BBOV_II000660	0.311025	4.83551	0.454886	0.533145	0	31.5994	29.1669	15.6811	20.9206	37.1076	36.6422	1705	2192	788	96	388	178	N	0	25.4825	31.5568	0.807511	1.23837
BBOV_II000670	-3.42228	4.54553	1.10734e-13	7.67836e-13	1	56.0635	35.168	34.0686	5.44808	3.63425	2.67612	3025	2643	1712	25	38	13	N	GO:0016021	41.7667	3.91948	10.6562	0.0938423
BBOV_II000675	-2.8964	2.59692	3.50692e-07	1.38779e-06	1	6.70909	15.8875	7.20376	1.52546	1.72149	0.617566	362	1194	362	7	18	3	N	GO:0016021	9.93344	1.28817	7.71127	0.12968
BBOV_II000680	-7.31893	10.7219	1.75784e-28	4.1951e-27	1	5013.1	1814.66	3238.89	26.1508	12.2417	24.9085	270490	136378	162759	120	128	121	N	GO:0016021	3355.55	21.1003	159.028	0.00628819
BBOV_II000690	-7.20377	5.69339	1.11306e-25	2.11209e-24	1	179.626	46.4515	78.5847	0.65377	0.478191	1.02928	9692	3491	3949	3	5	5	N	GO:0016021	101.554	0.720412	140.966	0.00709389
BBOV_II000700	-7.39008	4.83817	5.34219e-22	7.96212e-21	1	100.655	25.5078	40.7351	0.435847	0.0956381	0.617566	5431	1917	2047	2	1	3	N	0	55.6326	0.383017	145.248	0.00688476
BBOV_II000710	-7.46269	8.47757	2.12502e-28	4.97972e-27	1	1219.33	498.366	404.963	5.66601	2.10404	4.52881	65791	37454	20350	26	22	22	N	0	707.553	4.09962	172.59	0.00579408
BBOV_II000720	3.49184	1.5909	3.20595e-12	1.97955e-11	1	0.426268	0.67861	0.537297	8.28109	5.92956	4.52881	23	51	27	38	62	22	Y	0	0.547392	6.24649	0.0876319	11.4114
BBOV_II000730	-6.20435	8.60581	1.14478e-26	2.34379e-25	1	1173.16	448.481	680.775	14.8188	7.74669	8.85177	63300	33705	34210	68	81	43	N	0	767.474	10.4724	73.2852	0.0136453
BBOV_II000735	1.44884	2.2242	0.0232904	0.0406277	1	1.35294	5.4821	0.935295	10.0245	7.36413	3.91125	73	412	47	46	77	19	N	0	2.59011	7.09995	0.364807	2.74118
BBOV_II000740	-5.48041	9.08163	3.0806e-26	6.24143e-25	1	1258.44	1081.58	835.755	31.8168	16.9279	22.6441	67901	81285	41998	146	177	110	N	GO:0016021	1058.59	23.7963	44.4856	0.0224792
BBOV_II000750	-1.22603	5.85464	0.00504414	0.0104538	1	91.4252	89.204	61.5105	16.998	52.8879	33.1427	4933	6704	3091	78	553	161	N	0	80.7132	34.3429	2.35022	0.425492
BBOV_II000760	-1.22652	6.22025	0.00110252	0.00262794	1	83.6783	127.419	101.191	44.8922	55.757	32.5251	4515	9576	5085	206	583	158	N	GO:0004672, GO:0005524, GO:0006468	104.096	44.3914	2.34496	0.426447
BBOV_II000770	-0.357177	4.39509	0.454755	0.533145	0	22.5922	10.8844	37.0138	12.2037	17.6931	25.1143	1219	818	1860	56	185	122	N	GO:0016021	23.4968	18.337	1.28138	0.780406
BBOV_II000780	-1.4848	7.29261	0.000360849	0.000938931	1	185.519	144.69	361.402	78.2345	79.9535	88.9294	10010	10874	18161	359	836	432	N	GO:0004799, GO:0006231	230.537	82.3725	2.79872	0.357307
BBOV_II000790	-0.14109	4.27228	0.710284	0.766649	0	19.2933	20.1986	21.0342	13.7292	17.5018	23.6733	1041	1518	1057	63	183	115	N	0	20.1754	18.3014	1.10239	0.907118
BBOV_II000800	-0.976905	6.76147	0.013153	0.0246699	0	125.323	123.84	181.646	67.9921	102.907	47.5526	6762	9307	9128	312	1076	231	N	0	143.603	72.8171	1.9721	0.507073
BBOV_II000805	-1.39802	2.40717	0.00563644	0.0115338	1	4.22561	8.56912	9.13405	2.61508	3.82552	1.64684	228	644	459	12	40	8	N	0	7.30959	2.69582	2.71146	0.368805
BBOV_II000810	2.23095	6.91455	0.000712711	0.00176843	1	28.4673	28.2887	70.4854	44.8922	424.538	127.424	1536	2126	3542	206	4439	619	N	GO:0004386, GO:0006310	42.4138	198.951	0.213187	4.69072
BBOV_II000820	-1.06176	5.0333	0.00862889	0.0169185	1	29.394	39.0933	63.3413	18.9593	21.9011	22.2324	1586	2938	3183	87	229	108	N	0	43.9429	21.0309	2.08944	0.478597
BBOV_II000830	1.00789	6.71125	0.0057906	0.011812	1	67.999	50.9756	90.1067	139.253	157.516	123.513	3669	3831	4528	639	1647	600	N	0	69.6938	140.094	0.497479	2.01014
BBOV_II000840	1.62724	6.98443	0.00041599	0.0010745	1	72.2617	45.081	68.8735	297.465	83.1095	195.151	3899	3388	3461	1365	869	948	N	GO:0016021	62.0721	191.909	0.323446	3.0917
BBOV_II000850	1.81951	6.34121	2.37536e-05	7.53683e-05	1	54.1546	31.562	22.0491	147.534	84.5441	148.627	2922	2372	1108	677	884	722	N	0	35.9219	126.902	0.283068	3.53272
BBOV_II000860	3.43171	7.19686	1.29552e-13	8.88816e-13	1	26.9476	20.7309	27.223	364.15	127.581	317.017	1454	1558	1368	1671	1334	1540	N	0	24.9672	269.583	0.0926141	10.7975
BBOV_II000870	-1.26106	6.50788	0.00245017	0.00547768	1	162.983	155.561	65.5104	41.8413	59.2	59.0804	8794	11691	3292	192	619	287	N	GO:0004222, GO:0006508, GO:0016887, GO:0051301	128.018	53.3739	2.39852	0.416924
BBOV_II000880	1.58072	9.18461	0.000162361	0.000446981	1	278.112	329.232	267.773	985.885	656.077	975.959	15006	24743	13456	4524	6860	4741	N	GO:0003735, GO:0006412, GO:0005622, GO:0005840	291.706	872.641	0.334279	2.99151
BBOV_II000890	-0.508968	9.58731	0.210891	0.278091	0	877.297	997.916	834.9	550.256	705.235	648.856	47336	74997	41955	2525	7374	3152	N	GO:0003746, GO:0006414, GO:0005853	903.371	634.782	1.42312	0.702682
BBOV_II000895	1.64908	5.3107	1.13678e-05	3.76668e-05	1	23.2965	14.304	20.3178	54.4808	64.0775	62.9917	1257	1075	1021	250	670	306	N	GO:0016021	19.3061	60.5167	0.319021	3.13459
BBOV_II000900	-0.0535555	4.5633	0.904957	0.924686	0	31.9145	16.1403	23.9794	19.831	35.9599	13.1747	1722	1213	1205	91	376	64	N	0	24.0114	22.9886	1.04449	0.957403
BBOV_II000910	1.85105	5.89257	5.03002e-05	0.000151681	1	35.6953	13.7186	28.3374	139.689	65.7034	75.343	1926	1031	1424	641	687	366	N	0	25.9171	93.5784	0.276956	3.61068
BBOV_II000915	-1.81052	6.26424	1.00133e-06	3.77805e-06	1	147.581	88.512	121.071	31.163	35.3861	35.2012	7963	6652	6084	143	370	171	Y	0	119.055	33.9168	3.5102	0.284884
BBOV_II000920	-1.61759	4.58528	7.38981e-05	0.000216954	1	41.1997	26.5989	39.3222	14.6009	12.2417	8.02835	2223	1999	1976	67	128	39	N	0	35.7069	11.6236	3.07193	0.325529
BBOV_II000930	-2.69619	8.89649	4.1546e-10	2.16062e-09	1	937.475	671.784	865.187	151.457	98.4116	132.159	50583	50487	43477	695	1029	642	N	GO:0055085, GO:0016021	824.815	127.342	6.47714	0.154389
BBOV_II000940	-2.28225	6.25338	9.2903e-10	4.68732e-09	1	110.607	146.553	120.215	25.0612	21.4229	31.29	5968	11014	6041	115	224	152	N	GO:0016021	125.792	25.9247	4.8522	0.206092
BBOV_II000945	0.671756	3.38759	0.198984	0.264541	0	2.48348	9.83319	12.0593	13.9471	11.3809	13.5864	134	739	606	64	119	66	N	0	8.12533	12.9715	0.626399	1.59643
BBOV_II000950	-1.87395	3.56319	7.73586e-05	0.000226259	1	26.7066	10.4719	16.8154	6.31978	4.0168	4.52881	1441	787	845	29	42	22	N	0	17.998	4.95513	3.63219	0.275316
BBOV_II000960	-0.644293	5.59298	0.100951	0.14791	0	75.5421	52.9715	47.4015	50.9941	35.0992	26.5553	4076	3981	2382	234	367	129	N	0	58.6384	37.5495	1.56163	0.640357
BBOV_II000970	-1.55721	6.57777	7.99604e-06	2.69521e-05	1	162.186	130.706	133.349	51.6478	47.9147	45.2881	8751	9823	6701	237	501	220	Y	0	142.08	48.2836	2.94262	0.339833
BBOV_II000980	-0.128106	4.5911	0.744094	0.794326	0	29.8017	21.7954	23.7008	15.9084	30.7955	21.8207	1608	1638	1191	73	322	106	N	0	25.0993	22.8415	1.09884	0.910047
BBOV_II000990	-2.56072	4.45566	1.31861e-09	6.60152e-09	1	45.9999	27.2908	36.8944	7.19147	5.06882	6.58737	2482	2051	1854	33	53	32	Y	0	36.7283	6.28255	5.84609	0.171055
BBOV_II001010	0.780774	6.78671	0.0278558	0.0477143	0	64.0144	76.6696	103.241	137.074	131.789	150.274	3454	5762	5188	629	1378	730	N	GO:0005515	81.3082	139.712	0.581968	1.71831
BBOV_II001020	3.03056	10.3258	9.11127e-11	5.02735e-10	1	331.229	198.101	310.578	2703.77	2010.7	2148.72	17872	14888	15607	12407	21024	10438	N	0	279.969	2287.73	0.122379	8.17136
BBOV_II001030	-2.43967	7.64601	8.89182e-10	4.49794e-09	1	330.432	239.642	442.374	59.4931	60.4433	66.6971	17829	18010	22230	273	632	324	N	0	337.483	62.2111	5.4248	0.184339
BBOV_II001040	1.10303	7.03298	0.00522596	0.0108018	1	70.6493	74.2612	104.992	260.418	127.677	149.039	3812	5581	5276	1195	1335	724	N	0	83.3008	179.045	0.465251	2.14938
BBOV_II001050	3.1248	7.2671	1.82051e-11	1.06561e-10	1	26.7252	39.6388	28.9543	417.759	138.484	275.846	1442	2979	1455	1917	1448	1340	N	GO:0003735, GO:0019843, GO:0006412, GO:0005840	31.7728	277.363	0.114553	8.72958
BBOV_II001060	-0.0747981	6.43258	0.828933	0.864287	0	71.9837	101.113	92.5146	75.8373	83.1095	93.2524	3884	7599	4649	348	869	453	N	GO:0022625, GO:0003735, GO:0043009, GO:0051726, GO:0006412	88.5371	84.0664	1.05318	0.949505
BBOV_II001070	1.20248	5.07242	0.0713682	0.109043	0	8.24736	47.7289	5.39287	57.7497	57.9567	25.526	445	3587	271	265	606	124	N	0	20.4564	47.0775	0.434526	2.30136
BBOV_II001080	-0.313179	8.37093	0.571358	0.641424	0	233.502	191.288	675.342	390.954	372.51	121.866	12599	14376	33937	1794	3895	592	N	GO:0004197, GO:0006508	366.711	295.11	1.24262	0.804749
BBOV_II001090	-0.847415	7.10446	0.0259579	0.0447392	0	170.693	119.356	239.873	93.0533	114.192	87.0767	9210	8970	12054	427	1194	423	N	0	176.64	98.1073	1.80048	0.555407
BBOV_II001095	-1.65337	2.15041	0.0010376	0.00249306	1	5.37469	5.66839	7.78086	1.52546	1.33893	3.29368	290	426	391	7	14	16	N	0	6.27464	2.05269	3.05679	0.327141
BBOV_II001100	-0.784506	4.90714	0.0324865	0.0546831	0	42.6824	33.7974	36.6954	18.7414	25.1528	21.6148	2303	2540	1844	86	263	105	N	GO:0000154, GO:0000179	37.7251	21.8363	1.72763	0.578828
BBOV_II001110	0.561581	6.21796	0.138641	0.19365	0	59.2883	63.0708	58.1674	66.2487	129.685	69.9908	3199	4740	2923	304	1356	340	N	0	60.1755	88.6416	0.678863	1.47305
BBOV_II001120	-0.219415	7.5551	0.540275	0.612553	0	174.344	203.769	228.61	145.355	195.676	179.917	9407	15314	11488	667	2046	874	Y	GO:0004655, GO:0046872, GO:0033014	202.241	173.649	1.16465	0.858626
BBOV_II001130	-0.695038	4.59328	0.103136	0.150714	0	19.1079	44.6552	25.0739	14.8188	22.9531	16.8801	1031	3356	1260	68	240	82	N	0	29.6123	18.2174	1.6255	0.615195
BBOV_II001140	-1.53753	6.67831	0.00013815	0.000384961	1	116.334	133.314	205.785	73.876	38.8291	44.4647	6277	10019	10341	339	406	216	N	GO:0008270, GO:0005622	151.811	52.3899	2.89771	0.3451
BBOV_II001150	-1.20993	4.20396	0.00221654	0.00501299	1	31.3956	20.2252	24.3973	10.0245	9.56381	13.3806	1694	1520	1226	46	100	65	N	0	25.3394	10.9896	2.30575	0.433698
BBOV_II001160	-1.18275	6.34482	0.00134165	0.0031592	1	99.7467	142.801	94.9225	44.8922	61.6866	41.7886	5382	10732	4770	206	645	203	N	GO:0000166, GO:0004812, GO:0005524, GO:0006418	112.49	49.4558	2.27456	0.439646
BBOV_II001170	0.431111	4.79043	0.265388	0.337372	0	30.9322	16.3266	23.5217	27.6763	32.8995	34.7895	1669	1227	1182	127	344	169	N	GO:0051082, GO:0006457, GO:0016272	23.5935	31.7884	0.742204	1.34734
BBOV_II001180	-3.77337	4.22217	4.36789e-13	2.87012e-12	1	36.3625	18.7882	46.506	1.96131	3.53861	1.64684	1962	1412	2337	9	37	8	N	0	33.8856	2.38225	14.2242	0.0703029
BBOV_II001185	3.3051	5.47302	1.06722e-17	1.05101e-16	1	6.91296	8.3163	9.47235	74.0939	84.4485	85.6358	373	625	476	340	883	416	Y	0	8.23387	81.3927	0.101162	9.88511
BBOV_II001190	3.54516	2.83412	4.44928e-09	2.12926e-08	1	0.815469	2.07575	0.596997	8.49901	22.7619	9.46934	44	156	30	39	238	46	N	0	1.16274	13.5767	0.0856419	11.6765
BBOV_II001200	2.40386	4.08976	8.07441e-07	3.07936e-06	1	4.07735	9.44732	2.96508	27.0225	35.5774	24.7026	220	710	149	124	372	120	Y	0	5.49658	29.1008	0.188881	5.29435
BBOV_II001210	-0.775193	5.30847	0.048178	0.0777968	0	47.9459	61.9398	39.4814	20.4848	38.4465	27.9963	2587	4655	1984	94	402	136	N	GO:0003676	49.789	28.9759	1.71829	0.581973
BBOV_II001220	-0.447813	7.1432	0.276858	0.349215	0	169.71	97.1477	222.063	91.7457	164.019	102.31	9157	7301	11159	421	1715	497	N	GO:0005829, GO:0005634, GO:0004807, GO:0061621, GO:0006094, GO:0046166, GO:0019563	162.974	119.358	1.36541	0.732379
BBOV_II001230	0.912552	6.51984	0.00817151	0.0161274	0	61.0861	69.9501	60.1972	138.599	100.994	120.631	3296	5257	3025	636	1056	586	N	0	63.7444	120.075	0.530873	1.88369
BBOV_II001240	-1.29822	6.04968	0.000887467	0.00216073	1	114.333	102.789	64.2766	30.0734	49.6362	34.3778	6169	7725	3230	138	519	167	N	GO:0000228	93.7995	38.0291	2.46652	0.40543
BBOV_II001250	-0.822158	8.14475	0.0305112	0.0517162	0	348.02	399.236	336.626	178.043	258.892	175.8	18778	30004	16916	817	2707	854	N	GO:0005198	361.294	204.245	1.76892	0.565316
BBOV_II001260	-1.11771	4.81735	0.00349595	0.00752588	1	45.0918	29.0871	40.6157	15.2546	20.5622	16.8801	2433	2186	2041	70	215	82	N	GO:0003677, GO:0003899, GO:0006351	38.2648	17.5657	2.17839	0.459055
BBOV_II001270	-0.642953	7.11687	0.0996234	0.146129	0	108.735	209.943	188.333	127.703	118.687	78.225	5867	15778	9464	586	1241	380	N	0	169.004	108.205	1.56189	0.640252
BBOV_II001280	-1.50673	6.22625	0.000186297	0.000508914	1	97.5783	89.3237	144.095	30.9451	56.0439	29.0256	5265	6713	7241	142	586	141	N	GO:0008270	110.332	38.6715	2.85306	0.3505
BBOV_II001290	-0.996936	5.00871	0.0107515	0.0206027	0	45.1844	44.5887	37.9292	27.8942	22.2837	13.7923	2438	3351	1906	128	233	67	N	GO:0000226, GO:0000922, GO:0005815	42.5674	21.3234	1.99628	0.500932
BBOV_II001300	-1.69666	7.08004	4.62711e-05	0.000140074	1	158.553	186.298	274.121	49.6865	94.873	45.9057	8555	14001	13775	228	992	223	N	GO:0016746, GO:0008152	206.324	63.4884	3.24979	0.307712
BBOV_II001310	-1.84861	6.79907	3.06858e-05	9.51895e-05	1	239.692	159.327	122.165	65.8128	54.3224	24.4968	12933	11974	6139	302	568	119	N	0	173.728	48.2107	3.60352	0.277506
BBOV_II001320	0.838919	7.28212	0.0510084	0.0815882	0	86.1988	143.373	105.549	312.284	113.236	174.359	4651	10775	5304	1433	1184	847	N	0	111.707	199.96	0.558647	1.79004
BBOV_II001330	0.909053	6.50916	0.017378	0.0314859	0	66.2384	51.0022	72.9132	166.058	81.8662	109.515	3574	3833	3664	762	856	532	N	0	63.3846	119.146	0.53199	1.87974
BBOV_II001335	-0.458237	3.32026	0.263088	0.335202	0	10.9718	8.99491	14.2284	7.19147	7.84233	9.88105	592	676	715	33	82	48	N	0	11.3984	8.30495	1.37248	0.728609
BBOV_II001350	0.0309061	4.99822	0.949011	0.958622	0	29.672	25.6807	39.2824	15.9084	59.3913	20.7914	1601	1930	1974	73	621	101	N	GO:0004594, GO:0005524, GO:0015937	31.545	32.0303	0.984848	1.01539
BBOV_II001360	-3.14927	5.3585	1.43628e-14	1.07238e-13	1	84.6791	70.5355	63.3811	9.15278	9.37254	5.9698	4569	5301	3185	42	98	29	N	GO:0016021	72.8653	8.16504	8.92405	0.112057
BBOV_II001362	-5.3601	5.68452	1.77614e-29	4.63703e-28	1	113.999	106.808	77.0922	1.52546	2.86914	2.67612	6151	8027	3874	7	30	13	N	GO:0016021	99.2997	2.35691	42.1313	0.0237353
BBOV_II001364	-6.11089	8.71879	4.32492e-28	9.72482e-27	1	1242.61	633.955	611.603	16.1263	11.094	8.85177	67047	47644	30734	74	116	43	Y	0	829.389	12.024	68.9776	0.0144975
BBOV_II001366	2.25967	2.07851	6.1362e-06	2.09568e-05	1	1.09347	2.50154	1.03479	8.06316	8.22488	5.9698	59	188	52	37	86	29	N	0	1.54327	7.41928	0.208008	4.80751
BBOV_II001370	-2.42042	6.13498	3.6276e-06	1.27705e-05	1	148.175	52.4792	152.393	33.996	22.0924	9.88105	7995	3944	7658	156	231	48	N	0	117.682	21.9898	5.35167	0.186858
BBOV_II001380	-2.67891	3.06052	2.37826e-08	1.06338e-07	1	17.2546	14.2242	9.59175	1.96131	2.0084	2.47026	931	1069	482	9	21	12	Y	GO:0005515	13.6902	2.14666	6.37744	0.156803
BBOV_II001390	-3.996	6.50125	3.41843e-19	3.92262e-18	1	210.558	170.384	127.081	10.2424	6.88594	15.0274	11361	12805	6386	47	72	73	Y	0	169.341	10.7186	15.7988	0.0632959
BBOV_II001400	-4.09365	6.15859	1.13404e-22	1.73678e-21	1	125.397	125.609	150.861	8.71693	9.2769	5.35224	6766	9440	7581	40	97	26	N	0	133.956	7.78202	17.2135	0.058094
BBOV_II001410	-3.15084	4.96197	2.78251e-08	1.2342e-07	1	35.4729	23.0994	106.902	6.31978	7.07722	5.14638	1914	1736	5372	29	74	25	N	0	55.1582	6.18113	8.92364	0.112062
BBOV_II001420	-2.57435	7.33672	5.4696e-10	2.81439e-09	1	212.3	213.004	402.893	43.8026	54.705	40.3476	11455	16008	20246	201	572	196	N	GO:0016021	276.066	46.2851	5.96446	0.16766
BBOV_II001430	0.0933017	3.2885	0.870217	0.896675	0	2.70588	15.3552	10.0892	8.71693	14.9195	6.17566	146	1154	507	40	156	30	N	GO:0046872	9.38344	9.93738	0.944258	1.05903
BBOV_II001440	1.13065	4.05159	0.00394127	0.00838131	1	7.93229	10.0062	13.5319	24.4074	24.8659	19.5562	428	752	680	112	260	95	N	0	10.4901	22.9432	0.457222	2.18712
BBOV_II001460	-0.31769	6.90855	0.376287	0.455715	0	137.703	162.96	98.8228	123.563	97.264	99.8398	7430	12247	4966	567	1017	485	N	GO:0005515	133.162	106.889	1.2458	0.802698
BBOV_II001470	-0.188629	4.81966	0.733548	0.785907	0	30.2465	14.344	45.2523	10.6782	49.3493	18.3211	1632	1078	2274	49	516	89	N	0	29.9476	26.1162	1.14671	0.872063
BBOV_II001480	0.757603	4.41056	0.129208	0.182439	0	23.6857	11.5098	12.318	11.5499	44.8543	23.4675	1278	865	619	53	469	114	N	0	15.8378	26.6239	0.594872	1.68103
BBOV_II001490	-2.16394	7.6599	4.56412e-08	1.98403e-07	1	333.768	347.595	308.826	66.9025	100.133	53.5224	18009	26123	15519	307	1047	260	N	GO:0008553, GO:0015991, GO:0016471	330.063	73.5193	4.48947	0.222743
BBOV_II001500	-3.5917	6.34427	5.23067e-19	5.86377e-18	1	123.154	175.76	148.453	11.332	15.3977	10.0869	6645	13209	7460	52	161	49	Y	GO:0016021	149.123	12.2722	12.1512	0.0822962
BBOV_II001510	-0.0905619	6.35127	0.83876	0.871468	0	100.71	115.603	36.0387	65.8128	104.246	66.6971	5434	8688	1811	302	1090	324	N	0	84.1175	78.9185	1.06588	0.938194
BBOV_II001520	0.131677	6.89619	0.712291	0.768389	0	119.893	137.957	83.1019	119.858	138.484	115.073	6469	10368	4176	550	1448	559	N	GO:0005515	113.651	124.472	0.913065	1.09521
BBOV_II001530	-1.84034	5.37088	8.77221e-07	3.32916e-06	1	58.2505	56.4178	77.6693	16.5622	17.98	19.1445	3143	4240	3903	76	188	93	N	0	64.1125	17.8956	3.58259	0.279127
BBOV_II001540	3.5512	9.96645	1.98433e-11	1.15902e-10	1	217.73	160.924	93.3902	2230.23	1078.03	2225.71	11748	12094	4693	10234	11272	10812	N	0	157.348	1844.66	0.0852994	11.7234
BBOV_II001550	1.72138	5.56595	6.90743e-05	0.000204334	1	23.8339	31.4822	11.124	63.4157	85.2136	70.4025	1286	2366	559	291	891	342	N	GO:0016021	22.1467	73.0106	0.303336	3.29668
BBOV_II001560	-1.74458	5.29576	0.000841036	0.00206022	1	108.754	49.818	21.2531	16.1263	15.9716	21.6148	5868	3744	1068	74	167	105	N	GO:0006355, GO:0005634	59.9417	17.9042	3.34791	0.298694
BBOV_II001570	-1.14306	5.19291	0.00455518	0.00957819	1	50.6332	38.2816	61.0131	16.5622	19.5102	31.9076	2732	2877	3066	76	204	155	N	0	49.976	22.66	2.20547	0.453417
BBOV_II001580	-0.43011	6.52769	0.203282	0.269426	0	99.3761	104.879	112.992	71.9147	76.893	86.665	5362	7882	5678	330	804	421	N	0	105.749	78.4909	1.34727	0.74224
BBOV_II001590	-0.826137	4.7071	0.0406558	0.0671269	0	36.4181	22.3542	40.6754	13.5112	22.188	20.1738	1965	1680	2044	62	232	98	N	0	33.1492	18.6244	1.77989	0.561834
BBOV_II001600	1.52871	6.18215	7.80043e-05	0.000227805	1	50.244	31.6019	30.6259	81.5033	105.298	137.717	2711	2375	1539	374	1101	669	N	GO:0005829, GO:0005730, GO:0005634, GO:0030687, GO:0003723, GO:0042273, GO:0042255	37.4906	108.173	0.346581	2.88533
BBOV_II001605	-1.89355	4.67098	1.03089e-06	3.8783e-06	1	43.5349	34.3829	40.6953	9.3707	9.65945	12.9689	2349	2584	2045	43	101	63	Y	0	39.5377	10.6663	3.70677	0.269776
BBOV_II001610	3.30039	10.2059	4.92562e-12	3.00795e-11	1	223.402	216.716	213.148	2096.86	1432.28	2907.09	12054	16287	10711	9622	14976	14122	N	GO:0003700, GO:0006355	217.755	2145.41	0.101498	9.85238
BBOV_II001620	0.0377014	7.69427	0.927739	0.941552	0	143.838	189.811	279.434	152.11	300.782	176.006	7761	14265	14042	698	3145	855	N	0	204.361	209.633	0.974852	1.0258
BBOV_II001630	1.50301	8.71205	0.000600844	0.0015187	1	131.81	251.418	273.345	759.899	479.816	621.477	7112	18895	13736	3487	5017	3019	N	0	218.858	620.397	0.35277	2.83471
BBOV_II001640	0.254968	7.00503	0.512386	0.585541	0	103.546	75.9245	171.895	140.343	122.799	156.244	5587	5706	8638	644	1284	759	Y	0	117.122	139.795	0.83781	1.19359
BBOV_II001650	0.901389	9.35517	0.0325514	0.0547686	0	405.4	579.12	385.899	787.575	726.18	1046.16	21874	43523	19392	3614	7593	5082	N	GO:0003735, GO:0006412, GO:0022627	456.806	853.304	0.535338	1.86798
BBOV_II001660	5.15732	10.0967	4.16131e-05	0.000126762	1	8.63656	165.661	4.77597	245.164	5174.21	971.842	466	12450	240	1125	54102	4721	N	GO:0016021	59.6911	2130.41	0.0280186	35.6905
BBOV_II001670	-5.50222	6.17429	1.77522e-28	4.20721e-27	1	124.211	93.2224	203.098	3.26885	3.44297	2.47026	6702	7006	10206	15	36	12	N	GO:0015269, GO:0006813, GO:0016020	140.177	3.06069	45.7991	0.0218345
BBOV_II001680	-1.97209	5.48663	1.69952e-07	6.96642e-07	1	67.128	59.1854	86.266	16.3442	19.7971	17.9094	3622	4448	4335	75	207	87	N	GO:0001104, GO:0006357, GO:0016592	70.8598	18.0169	3.93296	0.254261
BBOV_II001690	-0.530125	5.09522	0.167922	0.227999	0	30.3392	44.0963	46.2075	30.2913	32.8995	20.1738	1637	3314	2322	139	344	98	N	0	40.2144	27.7882	1.44717	0.691003
BBOV_II001700	1.21659	7.74235	0.00151932	0.00355391	1	122.747	137.997	126.086	373.956	204.283	321.134	6623	10371	6336	1716	2136	1560	N	GO:0016021	128.943	299.791	0.43011	2.32499
BBOV_II001710	-2.25512	4.77342	1.59156e-08	7.24962e-08	1	54.5067	36.951	42.0883	11.1141	8.70307	8.23421	2941	2777	2115	51	91	40	N	0	44.5153	9.35046	4.76077	0.21005
BBOV_II001715	-2.07206	3.35005	1.19178e-05	3.93549e-05	1	15.7534	14.4371	17.3726	1.96131	3.06042	6.38151	850	1085	873	9	32	31	Y	0	15.8544	3.80108	4.17101	0.23975
BBOV_II001720	-5.24861	5.48744	1.87406e-23	3.02493e-22	1	75.3197	125.503	57.7694	2.17923	1.53021	3.29368	4064	9432	2903	10	16	16	N	GO:0003824	86.1973	2.33438	36.9252	0.0270818
BBOV_II001730	-2.60642	5.25553	2.94291e-09	1.43638e-08	1	42.0337	64.6143	87.9177	7.19147	11.4766	13.1747	2268	4856	4418	33	120	64	N	0	64.8553	10.6143	6.1102	0.163661
BBOV_II001740	2.07472	8.65943	1.209e-05	3.98898e-05	1	90.721	176.572	198.501	957.119	435.823	569.601	4895	13270	9975	4392	4557	2767	N	0	155.265	654.181	0.237342	4.21333
BBOV_II001750	0.389273	7.52466	0.475188	0.55183	0	270.291	168.082	39.9391	183.927	281.176	161.185	14584	12632	2007	844	2940	783	N	GO:0003677	159.438	208.763	0.763726	1.30937
BBOV_II001755	1.27156	1.66876	0.104315	0.152208	0	0.463335	4.84341	0.417898	3.05093	6.40775	4.32296	25	364	21	14	67	21	N	0	1.90822	4.59388	0.415382	2.40742
BBOV_II001760	-5.40875	8.55268	3.67745e-21	5.09084e-20	1	1069.47	309.632	818.462	21.1386	14.4414	16.2626	57705	23270	41129	97	151	79	Y	0	732.522	17.2808	42.3893	0.0235909
BBOV_II001770	0.287025	7.13824	0.425861	0.504753	0	97.7451	144.637	138.344	126.831	184.103	153.362	5274	10870	6952	582	1925	745	N	GO:0003682	126.909	154.766	0.820006	1.2195
BBOV_II001775	-0.00662933	3.67051	0.989602	0.991131	0	7.19096	21.7421	9.09425	7.40939	19.2233	10.9103	388	1634	457	34	201	53	N	0	12.6758	12.5143	1.0129	0.987263
BBOV_II001780	0.582728	5.57697	0.243289	0.313583	0	25.78	49.1793	39.7003	26.1508	106.732	38.2891	1391	3696	1995	120	1116	186	N	GO:0003676	38.2198	57.0573	0.66985	1.49287
BBOV_II001790	-2.86767	7.29205	1.75661e-07	7.17774e-07	1	488.577	109.522	226.481	21.3565	51.8359	39.5242	26362	8231	11381	98	542	192	Y	GO:0016021	274.86	37.5722	7.31552	0.136696
BBOV_II001800	-0.667747	7.07682	0.070392	0.107805	0	226.812	130.32	139.299	93.0533	113.714	105.604	12238	9794	7000	427	1189	513	N	0	165.477	104.124	1.58924	0.629233
BBOV_II001810	0.611552	6.71387	0.116694	0.167382	0	64.8669	98.0392	86.3854	86.0797	182.573	111.779	3500	7368	4341	395	1909	543	N	0	83.0972	126.811	0.655285	1.52605
BBOV_II001830	0.437041	5.94808	0.24167	0.311806	0	43.4423	72.5181	41.4515	65.8128	66.0859	81.3128	2344	5450	2083	302	691	395	N	0	52.4706	71.0705	0.73829	1.35448
BBOV_II001840	-0.402272	7.08311	0.23808	0.307889	0	155.217	154.523	152.951	104.821	132.076	113.015	8375	11613	7686	481	1381	549	N	GO:0005515	154.23	116.637	1.32231	0.756253
BBOV_II001850	0.666635	7.04775	0.0509872	0.0815879	0	106.345	98.1323	102.484	182.838	142.596	162.008	5738	7375	5150	839	1491	787	N	0	102.32	162.481	0.629739	1.58796
BBOV_II001860	-0.887142	7.6352	0.0139768	0.0260392	0	227.979	279.667	265.723	117.025	158.281	142.658	12301	21018	13353	537	1655	693	N	GO:0005737, GO:0022625, GO:0005634, GO:1990904, GO:0005840, GO:0008201, GO:0003723, GO:0003735, GO:0046632, GO:0002181	257.79	139.321	1.85033	0.540445
BBOV_II001870	-1.12823	5.16414	0.00420772	0.00891506	1	56.9717	51.6143	38.0088	22.4461	28.8827	15.4391	3074	3879	1910	103	302	75	N	GO:0003676	48.8649	22.256	2.19559	0.455459
BBOV_II001880	-1.27792	5.95095	0.000689853	0.00172021	1	93.9273	75.5386	92.0967	24.8433	36.4381	46.5233	5068	5677	4628	114	381	226	N	GO:0006397	87.1875	35.9349	2.42626	0.412156
BBOV_II001890	0.510951	5.29191	0.250693	0.321422	0	42.7009	40.8231	13.4921	49.0327	43.9935	45.2881	2304	3068	678	225	460	220	N	GO:0070062, GO:0005576, GO:0005654, GO:0000786, GO:0005634, GO:0031492, GO:0046982, GO:0007596, GO:0044267, GO:0006325, GO:0000183, GO:0038111, GO:0045814, GO:0006334, GO:0060964, GO:0045652	32.3387	46.1048	0.701417	1.42568
BBOV_II001900	0.444595	6.53825	0.280857	0.3538	0	100.414	96.7352	39.1033	87.8231	108.741	124.954	5418	7270	1965	403	1137	607	N	GO:0003677	78.7508	107.173	0.734804	1.36091
BBOV_II001910	-1.62227	4.82784	0.000146248	0.000405491	1	57.3423	45.5201	24.2182	11.332	14.2501	15.645	3094	3421	1217	52	149	76	N	0	42.3602	13.7424	3.08245	0.324417
BBOV_II001920	-0.432297	5.03459	0.408163	0.487042	0	61.049	40.8763	10.5071	24.6253	33.6646	24.9085	3294	3072	528	113	352	121	N	GO:0003735, GO:0006412, GO:0005622, GO:0005840	37.4775	27.7328	1.35138	0.739986
BBOV_II001930	-0.343586	5.29017	0.365232	0.444124	0	34.3053	51.3215	45.2921	33.3423	43.611	25.9378	1851	3857	2276	153	456	126	N	0	43.6397	34.297	1.2724	0.785913
BBOV_II001940	-1.06014	7.23722	0.0046911	0.00980568	1	166.652	179.872	264.29	110.487	107.21	75.1371	8992	13518	13281	507	1121	365	N	GO:0008270	203.605	97.6115	2.08587	0.479417
BBOV_II001945	1.66337	5.04443	0.00876659	0.0171281	1	15.6607	14.956	16.9746	10.4603	111.992	27.7905	845	1124	853	48	1171	135	N	0	15.8638	50.081	0.316763	3.15694
BBOV_II001950	6.35548	9.4984	1.2497e-08	5.74626e-08	1	5.54149	39.6787	7.12416	154.29	3559.75	573.718	299	2982	358	708	37221	2787	Y	0	17.4481	1429.25	0.0122079	81.9143
BBOV_II001960	0.228403	0.835721	0.764392	0.811667	0	0.908136	0.811671	2.98498	0.217923	4.30372	0.617566	49	61	150	1	45	3	N	0	1.56826	1.71307	0.915471	1.09233
BBOV_II001970	6.05735	5.96495	1.31297e-24	2.33217e-23	1	1.57534	2.80758	1.17409	169.326	150.534	52.0814	85	211	59	777	1574	253	Y	0	1.85234	123.981	0.0149405	66.932
BBOV_II001980	-0.267511	5.26715	0.486175	0.56134	0	41.5704	42.2468	42.0883	22.664	47.1496	34.3778	2243	3175	2115	104	493	167	N	GO:0003677, GO:0003899, GO:0006351	41.9685	34.7305	1.20841	0.827537
BBOV_II001990	-1.22007	6.9551	0.000650632	0.00163288	1	188.911	189.306	141.548	67.7741	89.6129	65.462	10193	14227	7113	311	937	318	N	0	173.255	74.283	2.33236	0.42875
BBOV_II001995	-1.84466	5.40921	1.07097e-06	4.02131e-06	1	78.3407	50.4034	68.9332	18.9593	18.1712	17.9094	4227	3788	3464	87	190	87	N	0	65.8924	18.3467	3.59152	0.278433
BBOV_II002000	3.71448	9.20182	2.74247e-06	9.83244e-06	1	78.8225	109.163	62.1672	148.406	2555.26	579.894	4253	8204	3124	681	26718	2817	N	0	83.3843	1094.52	0.0761834	13.1262
BBOV_II002010	8.04009	9.91019	4.64077e-14	3.3124e-13	1	5.78242	5.93451	10.129	186.76	4791.47	773.604	312	446	509	857	50100	3758	Y	0	7.28199	1917.28	0.00379809	263.29
BBOV_II002020	3.35351	7.29259	5.72162e-10	2.94017e-09	1	26.5213	42.1137	15.3826	416.234	327.082	115.691	1431	3165	773	1910	3420	562	Y	0	28.0059	286.335	0.0978079	10.2241
BBOV_II002030	1.01348	5.61811	0.00851922	0.0167119	1	38.9016	29.3665	29.611	57.9676	91.0475	48.1701	2099	2207	1488	266	952	234	N	GO:0003735, GO:0006412, GO:0005761	32.6264	65.7284	0.496382	2.01458
BBOV_II002040	-2.25713	6.50821	4.27966e-07	1.67652e-06	1	151.27	109.642	188.93	23.3178	50.8795	19.3504	8162	8240	9494	107	532	94	N	0	149.947	31.1826	4.80868	0.207957
BBOV_II002050	-1.22258	6.36247	0.000944768	0.00228554	1	121.375	115.776	107.4	35.9573	66.3729	44.8764	6549	8701	5397	165	694	218	N	GO:0005829, GO:0005665, GO:0016591, GO:0009506, GO:0003677, GO:0003899, GO:0046872, GO:0032549, GO:0035196, GO:0006366	114.85	49.0689	2.34059	0.427242
BBOV_II002060	-1.32345	7.00939	0.00021756	0.000587306	1	166.912	166.579	217.645	65.5949	88.274	66.0795	9006	12519	10937	301	923	321	N	GO:0016021	183.712	73.3161	2.50575	0.399082
BBOV_II002070	-1.36145	4.60638	0.000833087	0.0020459	1	42.3117	22.6203	39.0635	11.332	16.1628	12.763	2283	1700	1963	52	169	62	N	0	34.6652	13.4193	2.58324	0.387112
BBOV_II002080	-2.72638	6.9118	2.7091e-09	1.32893e-08	1	199.753	158.382	267.335	17.4339	50.5926	25.9378	10778	11903	13434	80	529	126	N	GO:0005515	208.49	31.3214	6.65648	0.15023
BBOV_II002090	3.58456	8.56164	2.91923e-15	2.2941e-14	1	58.6211	66.8364	49.1726	971.066	508.699	615.713	3163	5023	2471	4456	5319	2991	N	GO:0008964, GO:0006099, GO:0015977	58.2101	698.493	0.0833367	11.9995
BBOV_II002100	4.83709	10.5317	9.44302e-22	1.39142e-20	1	87.5518	107.832	104.952	3406.36	2075.73	3103.06	4724	8104	5274	15631	21704	15074	N	0	100.112	2861.72	0.0349832	28.5851
BBOV_II002110	1.16463	5.12959	0.00169505	0.00391089	1	25.502	22.6603	16.9149	41.6234	54.3224	49.817	1376	1703	850	191	568	242	N	0	21.6924	48.5876	0.446459	2.23985
BBOV_II002130	-3.53086	4.78792	1.10213e-11	6.53552e-11	1	31.0805	39.0933	79.6194	2.17923	5.06882	5.55809	1677	2938	4001	10	53	27	N	0	49.9311	4.26871	11.697	0.0854921
BBOV_II002140	-1.54719	4.81878	0.000580739	0.00147075	1	36.8073	22.6469	65.3114	12.2037	16.7367	13.5864	1986	1702	3282	56	175	66	N	0	41.5886	14.1756	2.93381	0.340853
BBOV_II002150	-1.23362	5.62335	0.0014762	0.00346137	1	83.6598	71.6266	51.1427	23.9716	38.3509	25.1143	4514	5383	2570	110	401	122	N	0	68.8097	29.1456	2.3609	0.423568
BBOV_II002160	1.6987	4.7656	0.000232435	0.000623566	1	9.24816	15.608	13.8901	56.6601	50.3056	18.7328	499	1173	698	260	526	91	N	0	12.9154	41.8995	0.308248	3.24414
BBOV_II002170	-0.713137	5.54942	0.0585827	0.0915944	0	75.0973	54.4751	44.2374	28.7659	36.4381	40.7593	4052	4094	2223	132	381	198	N	GO:0031429, GO:0005730, GO:0005732, GO:0034513, GO:0042802, GO:0000454, GO:0031120	57.9366	35.3211	1.64028	0.609651
BBOV_II002180	-0.864931	3.76491	0.0305777	0.0518063	0	22.481	15.3951	13.9299	10.2424	8.98998	9.26348	1213	1157	700	47	94	45	N	GO:0008168, GO:0032259	17.2687	9.49862	1.81802	0.550049
BBOV_II002190	-1.01483	6.11108	0.0113405	0.0216567	1	87.385	60.9685	128.155	32.4706	54.3224	49.817	4715	4582	6440	149	568	242	Y	0	92.1696	45.5367	2.02407	0.494053
BBOV_II002200	-1.63086	6.2116	0.000214622	0.000580583	1	81.7879	146.992	105.927	19.6131	55.8527	32.1134	4413	11047	5323	90	584	156	N	0	111.569	35.8597	3.11126	0.321413
BBOV_II002210	-0.71613	3.7556	0.0710876	0.108656	0	18.8299	16.8455	13.9299	11.9858	7.74669	10.7045	1016	1266	700	55	81	52	N	0	16.5351	10.1456	1.62977	0.613582
BBOV_II002220	-1.4521	5.05838	0.000231315	0.000620991	1	39.0869	39.8783	66.1273	15.9084	20.2753	16.6743	2109	2997	3323	73	212	81	N	0	48.3642	17.6193	2.74495	0.364305
BBOV_II002230	-0.0834781	6.447	0.836246	0.869553	0	59.7146	119.089	90.2858	66.2487	122.034	65.2561	3222	8950	4537	304	1276	317	N	GO:0003676, GO:0004527, GO:0005622	89.6966	84.513	1.06133	0.94221
BBOV_II002240	0.0395457	6.66365	0.91769	0.934506	0	88.9232	115.563	95.3802	76.709	151.108	79.8718	4798	8685	4793	352	1580	388	N	GO:0005829, GO:0005634, GO:0000502, GO:0008540, GO:0031593, GO:0005198, GO:0043248, GO:0043161, GO:0006511	99.9556	102.563	0.974577	1.02609
BBOV_II002250	-0.835294	5.63134	0.0199598	0.0355351	0	77.3399	54.2223	58.1674	36.1753	33.3777	36.8481	4173	4075	2923	166	349	179	N	GO:0005524, GO:0042802, GO:0042803, GO:0072545, GO:0004831, GO:0006437	63.2432	35.467	1.78315	0.560804
BBOV_II002255	-0.566188	5.3612	0.175281	0.236423	0	47.2046	31.8281	67.6397	27.6763	46.0976	24.9085	2547	2392	3399	127	482	121	N	GO:0016021	48.8908	32.8941	1.48631	0.672808
BBOV_II002260	0.851595	-0.434656	0.14239	0.198103	0	0.463335	0.558855	0.596997	0.871693	1.43457	0.41171	25	42	30	4	15	2	N	0	0.539729	0.905992	0.595733	1.67861
BBOV_II002270	-3.57861	2.50904	5.83737e-08	2.51745e-07	1	12.473	3.31321	13.3329	0.435847	1.05202	0.823421	673	249	670	2	11	4	N	0	9.70637	0.770429	12.5987	0.0793735
BBOV_II002275	-4.05109	6.69635	1.82065e-17	1.74872e-16	1	280.892	171.648	130.802	13.7292	6.98158	14.8216	15156	12900	6573	63	73	72	N	GO:0005515	194.448	11.8441	16.4172	0.0609116
BBOV_II002280	-5.1306	5.828	6.53826e-20	8.09994e-19	1	188.448	57.0165	82.5248	3.7047	3.34733	2.26441	10168	4285	4147	17	35	11	Y	GO:0005515	109.33	3.10548	35.2054	0.0284047
BBOV_II002290	-1.11921	4.25067	0.00765067	0.0152309	1	19.8493	22.2478	35.0039	16.3442	10.042	9.26348	1071	1672	1759	75	105	45	Y	0	25.7003	11.8832	2.16274	0.462377
BBOV_II002300	-2.3067	0.918054	0.000154576	0.000427061	1	3.18774	2.54146	2.28849	0.871693	0.669467	0	172	191	115	4	7	0	N	0	2.67256	0.51372	5.20237	0.19222
BBOV_II002310	-1.1945	3.08654	0.0625876	0.0972307	0	21.7211	3.20677	9.45245	2.61508	8.60743	3.49954	1172	241	475	12	90	17	N	0	11.4601	4.90735	2.3353	0.428211
BBOV_II002320	-0.944635	8.33153	0.0256349	0.0442609	0	469.469	243.767	557.814	237.972	241.582	180.741	25331	18320	28031	1092	2526	878	N	0	423.684	220.098	1.92497	0.519488
BBOV_II002330	0.672513	7.66857	0.0732504	0.111655	0	171.582	173.564	125.628	304.439	190.129	256.084	9258	13044	6313	1397	1988	1244	N	GO:0005829, GO:0005634, GO:0000502, GO:0019773, GO:0005774, GO:0004298, GO:0010043, GO:0006511	156.925	250.217	0.627155	1.5945
BBOV_II002340	0.945684	6.29305	0.0203169	0.0361045	0	35.5285	83.8416	41.6505	116.807	85.5005	108.074	1917	6301	2093	536	894	525	N	GO:0008236, GO:0006508	53.6735	103.46	0.518783	1.92759
BBOV_II002350	-0.834213	5.22132	0.0492029	0.0790579	0	47.4084	40.7033	54.5655	15.0367	41.4113	23.0558	2558	3059	2742	69	433	112	N	GO:0005524, GO:0016818	47.5591	26.5013	1.7946	0.557228
BBOV_II002360	0.803245	8.45791	0.0526433	0.0835846	0	190.987	228.878	348.945	572.049	362.755	406.976	10305	17201	17535	2625	3793	1977	N	0	256.27	447.26	0.572977	1.74527
BBOV_II002370	-1.82591	4.48775	2.75823e-06	9.87984e-06	1	41.9596	28.648	32.7154	9.3707	10.2333	9.46934	2264	2153	1644	43	107	46	N	GO:0005515	34.441	9.69111	3.55388	0.281383
BBOV_II002380	-2.8705	3.72192	1.95087e-10	1.03815e-09	1	25.7614	16.1004	25.3923	2.61508	3.06042	3.49954	1390	1210	1276	12	32	17	N	0	22.418	3.05835	7.33011	0.136424
BBOV_II002390	0.0634021	5.85028	0.924283	0.939253	0	85.5131	78.2397	5.29337	58.6214	75.9367	41.9945	4614	5880	266	269	794	204	N	0	56.3487	58.8508	0.957484	1.0444
BBOV_II002400	0.266258	3.96064	0.558263	0.630193	0	14.6043	19.8793	7.86046	16.1263	23.6226	10.9103	788	1494	395	74	247	53	N	0	14.1147	16.8864	0.83586	1.19637
BBOV_II002410	-0.562027	4.82775	0.140544	0.196026	0	38.1603	33.9305	28.8946	16.7801	22.3793	29.2314	2059	2550	1452	77	234	142	N	GO:0071013, GO:0000243, GO:0005829, GO:0005730, GO:0034715, GO:0071011, GO:0071010, GO:0034719, GO:0097526, GO:0005685, GO:0005689, GO:0005686, GO:0005687, GO:0005682, GO:0003723, GO:0048589, GO:0000398, GO:0000245, GO:0000387	33.6618	22.797	1.47659	0.677235
BBOV_II002420	0.689633	7.77457	0.168217	0.22832	0	89.3495	245.67	167.836	166.711	473.217	170.654	4821	18463	8434	765	4948	829	N	GO:0008270	167.618	270.194	0.620363	1.61196
BBOV_II002430	4.45276	8.82684	7.85961e-13	5.05353e-12	1	23.9451	37.9756	57.2122	1444.4	307.572	857.387	1292	2854	2875	6628	3216	4165	N	0	39.711	869.785	0.0456561	21.9029
BBOV_II002440	-0.484163	4.90822	0.301126	0.376308	0	23.3706	35.0615	46.108	13.5112	42.1764	18.527	1261	2635	2317	62	441	90	N	0	34.8467	24.7382	1.40862	0.709915
BBOV_II002450	-1.93905	4.55954	2.2853e-05	7.2927e-05	1	40.2175	44.9745	25.3724	5.01224	14.3457	9.05763	2170	3380	1275	23	150	44	N	0	36.8548	9.47186	3.89098	0.257005
BBOV_II002460	-1.50824	5.03699	0.000149512	0.000413953	1	64.6074	46.3983	33.3323	16.1263	18.6494	15.8509	3486	3487	1675	74	195	77	N	GO:0005097, GO:0032313	48.1127	16.8755	2.85103	0.35075
BBOV_II002470	-0.747012	4.38829	0.198528	0.264025	0	44.1836	28.5948	5.19387	16.998	16.0672	13.3806	2384	2149	261	78	168	65	N	0	25.9908	15.4819	1.67878	0.595671
BBOV_II002480	-1.79012	6.60912	5.76434e-07	2.23117e-06	1	123.432	150.798	178.402	45.7639	45.3325	39.7301	6660	11333	8965	210	474	193	N	GO:0005515	150.878	43.6088	3.4598	0.289034
BBOV_II002500	-0.151703	4.93284	0.725633	0.779324	0	43.2755	35.7401	17.1338	38.7903	25.0572	22.8499	2335	2686	861	178	262	111	N	GO:0043565, GO:0005622	32.0498	28.8992	1.10902	0.901695
BBOV_II002510	-1.94958	4.94379	1.33707e-06	4.95353e-06	1	47.5938	39.732	57.4112	11.5499	9.46817	16.6743	2568	2986	2885	53	99	81	N	0	48.2456	12.5641	3.83995	0.26042
BBOV_II002520	-1.03679	3.68994	0.0137403	0.0256506	1	16.4391	19.9857	14.7458	6.10185	11.8591	6.58737	887	1502	741	28	124	32	N	GO:0005524	17.0569	8.18278	2.08449	0.479735
BBOV_II002530	-1.12558	4.87147	0.00342052	0.00737982	1	50.3367	37.2171	31.8597	16.1263	21.7099	16.6743	2716	2797	1601	74	227	81	N	GO:0006413	39.8045	18.1701	2.19065	0.456485
BBOV_II002540	-1.87712	10.3644	0.000138253	0.000384971	1	2100.83	1087.52	3027.03	661.615	601.946	428.385	113354	81731	152113	3036	6294	2081	N	GO:0006094, GO:0006096, GO:0008943, GO:0019682	2071.8	563.982	3.67351	0.272219
BBOV_II002550	-1.25797	8.41447	0.00168095	0.00388294	1	399.265	542.063	501.099	186.978	258.988	156.862	21543	40738	25181	858	2708	762	N	GO:0016021, GO:0016020, GO:0005750, GO:0005739, GO:0005886, GO:0005774, GO:0005773, GO:0045155, GO:0045153, GO:0020037, GO:0046872, GO:0042776, GO:0006122	480.809	200.943	2.39277	0.417926
BBOV_II002560	-0.152054	5.60585	0.687825	0.747385	0	53.5615	65.8651	34.0487	50.7761	42.1764	45.2881	2890	4950	1711	233	441	220	N	0	51.1584	46.0802	1.1102	0.900736
BBOV_II002570	-6.41406	7.68207	4.47494e-32	1.52697e-30	1	605.004	252.855	356.208	5.23016	3.44297	5.76395	32644	19003	17900	24	36	28	Y	0	404.689	4.81236	84.0937	0.0118915
BBOV_II002580	-6.83385	9.07656	3.81819e-26	7.57793e-25	1	1798.31	540.693	868.371	10.4603	6.12084	11.7337	97031	40635	43637	48	64	57	Y	0	1069.13	9.4383	113.275	0.00882805
BBOV_II002590	-4.28205	5.10497	8.18268e-16	6.80141e-15	1	72.0393	33.3184	87.9774	4.14054	4.0168	1.64684	3887	2504	4421	19	42	8	N	0	64.445	3.26806	19.7197	0.0507108
BBOV_II002600	-0.426005	4.93022	0.286906	0.360021	0	29.0974	40.8231	34.5263	17.4339	36.8207	23.0558	1570	3068	1735	80	385	112	N	0	34.8156	25.7701	1.35101	0.740189
BBOV_II002610	0.279545	4.89242	0.466366	0.54317	0	28.597	23.6582	28.2578	25.2791	44.8543	27.1729	1543	1778	1420	116	469	132	N	GO:0043135, GO:0005524, GO:0004081, GO:0006172, GO:0006167, GO:0006915, GO:0006754, GO:0015967, GO:0019693	26.8377	32.4354	0.827419	1.20858
BBOV_II002620	-0.728155	3.56343	0.0960974	0.141598	0	11.4536	12.8004	19.2432	6.75562	6.69467	12.9689	618	962	967	31	70	63	N	GO:0071013, GO:0005829, GO:1990726, GO:0005654, GO:0000932, GO:0071011, GO:0046540, GO:0005688, GO:0017160, GO:0003723, GO:0017070, GO:0043928, GO:0000398	14.4991	8.80639	1.64643	0.607375
BBOV_II002630	-2.05883	8.99874	2.17589e-05	6.96128e-05	1	1233.01	385.956	854.262	224.897	175.687	193.092	66529	29006	42928	1032	1837	938	Y	0	824.409	197.892	4.16595	0.240041
BBOV_II002640	2.79542	5.82171	5.64647e-11	3.1741e-10	1	9.74857	15.3419	17.9298	110.051	64.0775	124.954	526	1153	901	505	670	607	N	0	14.3401	99.6943	0.143841	6.95214
BBOV_II002650	10.7356	16.3247	3.55457e-48	3.45682e-46	1	89.5719	91.6789	107.4	226491	81912.4	183773	4833	6890	5397	1039315	856483	892730	Y	0	96.2168	164059	0.000586478	1705.1
BBOV_II002660	1.14069	4.91453	0.00173058	0.00398576	1	19.4601	19.9458	17.3328	39.2262	36.6294	49.4052	1050	1499	871	180	383	240	Y	0	18.9129	41.7536	0.452964	2.20768
BBOV_II002665	1.2147	6.73699	0.000962585	0.00232431	1	79.9716	68.6061	44.4364	132.062	155.316	160.567	4315	5156	2233	606	1624	780	N	0	64.3381	149.315	0.430888	2.32079
BBOV_II002670	0.324271	8.74238	0.432314	0.511	0	295.274	494.041	351.711	399.018	418.512	611.184	15932	37129	17674	1831	4376	2969	N	GO:0003735, GO:0006412, GO:0022627	380.342	476.238	0.798639	1.25213
BBOV_II002680	-0.620878	4.88798	0.0904728	0.134328	0	39.3093	36.4587	31.1831	23.9716	19.4145	26.3495	2121	2740	1567	110	203	128	N	0	35.6504	23.2452	1.53367	0.652032
BBOV_II002690	-0.455633	7.71532	0.253266	0.3244	0	189.189	262.862	276.589	155.815	124.425	251.349	10208	19755	13899	715	1301	1221	N	0	242.88	177.197	1.37068	0.729565
BBOV_II002700	-1.52171	6.9146	1.52219e-05	4.95093e-05	1	186.261	193.776	155.358	54.2629	63.5993	68.5498	10050	14563	7807	249	665	333	N	GO:0005730, GO:0005654, GO:0019904, GO:0003723, GO:0006397, GO:0048025, GO:0043279, GO:0009636, GO:0008380	178.465	62.1373	2.87211	0.348176
BBOV_II002710	0.135938	5.69611	0.708409	0.764838	0	50.0031	43.125	55.0232	39.88	63.7906	58.8746	2698	3241	2765	183	667	286	N	GO:0005737, GO:0005634, GO:0019774, GO:0004298, GO:0006508, GO:0051603	49.3838	54.1817	0.911447	1.09716
BBOV_II002720	0.307364	6.91673	0.403826	0.482458	0	91.7032	101.752	130.523	178.043	103.959	119.19	4948	7647	6559	817	1087	579	N	0	107.993	133.731	0.807539	1.23833
BBOV_II002730	0.941474	9.78887	0.0453953	0.0741031	0	599.852	704.504	513.298	1214.92	597.069	1679.16	32366	52946	25794	5575	6243	8157	N	GO:0019901, GO:0000079	605.884	1163.72	0.520646	1.92069
BBOV_II002740	3.57077	10.4829	1.558e-10	8.35949e-10	1	299.537	123.667	243.555	3079.47	1339.51	3504.07	16162	9294	12239	14131	14006	17022	N	GO:0008553, GO:0015991, GO:0016471	222.253	2641.02	0.0841542	11.8829
BBOV_II002750	1.53312	3.78423	0.0026134	0.00579266	1	4.26268	6.7861	10.5867	31.381	9.18126	22.4382	230	510	532	144	96	109	N	GO:0003735, GO:0006412, GO:0005840	7.21184	21.0001	0.343419	2.9119
BBOV_II002760	0.874803	4.73058	0.0444897	0.0727775	0	13.4738	14.9028	28.0986	43.1488	21.6142	39.1125	727	1120	1412	198	226	190	N	0	18.8251	34.6252	0.543682	1.83931
BBOV_II002770	1.11547	5.01726	0.0132832	0.0248781	1	25.3908	19.4934	16.8154	55.5704	19.7015	58.8746	1370	1465	845	255	206	286	Y	GO:0016021	20.5665	44.7155	0.459942	2.17419
BBOV_II002780	-0.905871	5.74875	0.0119141	0.0226459	0	81.5655	63.6962	64.1572	33.1243	33.8559	44.8764	4401	4787	3224	152	354	218	N	GO:0004814, GO:0005737, GO:0006420	69.8063	37.2856	1.87221	0.534129
BBOV_II002790	1.38122	7.2713	0.000937546	0.00227089	1	54.0619	113.075	90.3256	273.276	142.118	255.672	2917	8498	4539	1254	1486	1242	N	GO:0016773	85.8209	223.689	0.383662	2.60646
BBOV_II002800	0.204773	8.87062	0.61094	0.676311	0	408.532	544.977	351.173	505.364	428.841	569.601	22043	40957	17647	2319	4484	2767	N	GO:0003735, GO:0006412, GO:0022625	434.894	501.269	0.867586	1.15262
BBOV_II002810	-0.358836	5.66507	0.35629	0.435133	0	64.3109	71.6	34.6656	46.8535	38.3509	47.9643	3470	5381	1742	215	401	233	N	GO:0005515	56.8588	44.3896	1.28091	0.780698
BBOV_II002820	-6.14339	7.32195	1.97232e-29	5.081e-28	1	444.542	156.067	342.258	4.79431	3.53861	5.14638	23986	11729	17199	22	37	25	Y	0	314.289	4.4931	69.9493	0.0142961
BBOV_II002830	-1.35225	5.3174	0.00436063	0.00919893	1	96.5034	35.0482	39.0237	32.0347	18.6494	16.2626	5207	2634	1961	147	195	79	Y	0	56.8584	22.3156	2.54793	0.392476
BBOV_II002840	1.93169	7.15763	5.80988e-06	1.99474e-05	1	46.2779	63.0841	68.9332	266.302	117.539	296.843	2497	4741	3464	1222	1229	1442	N	0	59.4317	226.895	0.261935	3.81774
BBOV_II002850	2.9617	6.11746	1.01906e-13	7.07882e-13	1	16.3094	11.8557	19.5019	155.379	98.2203	117.955	880	891	980	713	1027	573	N	GO:0043135, GO:0005524, GO:0004081, GO:0006172, GO:0006167, GO:0006915, GO:0006754, GO:0015967, GO:0019693	15.889	123.852	0.128291	7.7948
BBOV_II002860	-1.35897	4.43944	0.00239588	0.00536556	1	24.1675	21.3962	46.7448	13.0754	7.93796	15.2333	1304	1608	2349	60	83	74	N	GO:0071013, GO:0005829, GO:1990726, GO:0005654, GO:0000932, GO:0071011, GO:0046540, GO:0005688, GO:0017160, GO:0003723, GO:0017070, GO:0043928, GO:0000398	30.7695	12.0822	2.54668	0.392668
BBOV_II002870	-0.601898	9.07807	0.290113	0.363459	0	1184.19	213.629	556.421	616.069	255.928	415.827	63895	16055	27961	2827	2676	2020	Y	GO:0016021	651.414	429.275	1.51748	0.658989
BBOV_II002880	-7.05093	9.83155	1.0918e-29	2.94937e-28	1	2560.06	916.31	1945.75	15.4726	9.94636	15.645	138132	68864	97777	71	104	76	Y	0	1807.37	13.688	132.041	0.00757341
BBOV_II002890	-3.46434	8.53586	1.74856e-09	8.63186e-09	1	1213.01	223.422	602.588	61.8902	69.242	53.5224	65450	16791	30281	284	724	260	Y	0	679.674	61.5515	11.0424	0.0905604
BBOV_II002900	-2.96091	3.66362	1.97038e-10	1.04567e-09	1	17.3287	17.9499	29.611	2.61508	2.48659	3.29368	935	1349	1488	12	26	16	N	GO:0071013, GO:0005829, GO:1990726, GO:0005654, GO:0000932, GO:0071011, GO:0046540, GO:0005688, GO:0017160, GO:0003723, GO:0017070, GO:0043928, GO:0000398	21.6299	2.79845	7.72923	0.129379
BBOV_II002910	1.55642	3.8291	0.000375593	0.000974687	1	6.57936	6.36031	8.97485	15.0367	33.0908	15.8509	355	478	451	69	346	77	N	GO:0043135, GO:0005524, GO:0004081, GO:0006172, GO:0006167, GO:0006915, GO:0006754, GO:0015967, GO:0019693	7.30484	21.3261	0.34253	2.91945
BBOV_II002920	-0.750821	5.54529	0.0426256	0.0700523	0	49.7066	50.3369	75.0027	30.5093	40.168	33.1427	2682	3783	3769	140	420	161	N	GO:0051537, GO:0043231	58.3487	34.6067	1.68605	0.593101
BBOV_II002930	9.63188	8.89991	7.67342e-59	1.29781e-56	1	1.112	1.46367	1.01489	1141.26	734.596	990.163	60	110	51	5237	7681	4810	N	GO:0008270	1.19686	955.341	0.0012528	798.209
BBOV_II002940	0.795797	6.38979	0.0241872	0.041985	0	63.9958	63.2172	56.854	118.768	79.6666	121.455	3453	4751	2857	545	833	590	N	0	61.3557	106.63	0.575408	1.7379
BBOV_II002945	-0.68151	2.40091	0.148692	0.205344	0	5.37469	5.44219	8.03955	5.23016	2.29531	4.52881	290	409	404	24	24	22	N	0	6.28548	4.0181	1.56429	0.639267
BBOV_II002950	0.288715	4.2794	0.466372	0.54317	0	17.5326	16.8721	18.0492	13.9471	29.7435	19.968	946	1268	907	64	311	97	N	0	17.4846	21.2195	0.823989	1.21361
BBOV_II002960	-1.03344	7.01152	0.00252391	0.00561992	1	172.527	170.052	176.512	85.208	92.0995	76.1664	9309	12780	8870	391	963	370	N	GO:0006886, GO:0016192, GO:0030117	173.03	84.4913	2.04791	0.488303
BBOV_II002970	0.16576	3.60293	0.739536	0.791198	0	18.2369	11.4965	4.55707	11.9858	9.94636	16.6743	984	864	229	55	104	81	N	GO:0030054, GO:0005737, GO:0030425, GO:0043198, GO:0043197, GO:0001650, GO:0043025, GO:0014069, GO:0008017, GO:0030165, GO:0044877, GO:0097110, GO:0031122, GO:0045184, GO:0035372, GO:1902897	11.4301	12.8688	0.888204	1.12587
BBOV_II002980	-0.1604	6.5314	0.666002	0.726514	0	89.2939	130.373	72.953	98.5013	95.7338	67.5205	4818	9798	3666	452	1001	328	N	GO:0005525	97.54	87.2519	1.11791	0.894524
BBOV_II002990	-0.991496	4.49648	0.0127069	0.023937	0	22.4439	37.2171	29.5513	11.5499	18.8407	14.204	1211	2797	1485	53	197	69	N	0	29.7375	14.8649	2.00052	0.499871
BBOV_II003000	-1.73388	4.08625	0.000193098	0.000525647	1	13.5294	25.7739	37.3919	7.19147	6.12084	9.88105	730	1937	1879	33	64	48	N	GO:0005737, GO:0000408, GO:0016607, GO:0005654, GO:0005634, GO:0005886, GO:0046872, GO:0061711, GO:0002949	25.565	7.73112	3.30677	0.30241
BBOV_II003010	2.27181	7.37253	1.09137e-08	5.03612e-08	1	54.8033	62.7249	53.3317	188.94	380.353	255.466	2957	4714	2680	867	3977	1241	N	GO:0005515	56.9533	274.92	0.207163	4.82711
BBOV_II003020	3.40834	10.5206	7.45175e-11	4.13514e-10	1	206.073	394.459	158.383	3102.57	1924.53	3031.01	11119	29645	7959	14237	20123	14724	N	0	252.972	2686.04	0.0941802	10.6179
BBOV_II003030	2.97591	6.2752	2.57387e-12	1.59432e-11	1	12.473	17.2048	23.0043	171.506	88.1783	155.215	673	1293	1156	787	922	754	N	GO:0003723, GO:0008173, GO:0006396	17.5607	138.3	0.126976	7.87553
BBOV_II003040	3.22814	5.84845	3.37116e-15	2.62276e-14	1	7.85816	13.3859	12.318	119.858	78.9971	116.102	424	1006	619	550	826	564	N	0	11.1874	104.986	0.106561	9.38431
BBOV_II003050	0.136867	9.57781	0.742657	0.79301	0	665.905	945.823	572.102	774.499	837.79	788.837	35930	71082	28749	3554	8760	3832	N	GO:0044297, GO:0005737, GO:0005829, GO:0030425, GO:1990630, GO:0030496, GO:0005739, GO:0043005, GO:0043025, GO:0005654, GO:0005634, GO:0043204, GO:0048471, GO:0001891, GO:0015935, GO:0030332, GO:0008656, GO:0019899, GO:0008200, GO:0042803, GO:0005080, GO:0019903, GO:0030292, GO:0030971, GO:0043022, GO:0042169, GO:0035591, GO:0038023, GO:0006919, GO:0007049, GO:0071333, GO:0071363, GO:0007369, GO:…	727.943	800.375	0.909502	1.0995
BBOV_II003060	-0.358452	4.61149	0.372205	0.451333	0	23.2038	20.3184	38.4864	16.7801	24.9615	22.0265	1252	1527	1934	77	261	107	N	0	27.3362	21.256	1.28604	0.777579
BBOV_II003070	2.57426	6.67596	1.57649e-10	8.44705e-10	1	34.3609	31.9346	22.2083	166.058	123.278	238.174	1854	2400	1116	762	1289	1157	N	0	29.5013	175.837	0.167777	5.96031
BBOV_II003080	1.51374	5.66512	0.000100318	0.000286308	1	28.4858	28.3553	22.4471	49.0327	78.5189	98.8105	1537	2131	1128	225	821	480	N	GO:0005515	26.4294	75.454	0.350271	2.85493
BBOV_II003090	1.64569	6.12995	7.76091e-06	2.62521e-05	1	35.9363	31.1096	35.0636	80.6316	101.185	137.717	1939	2338	1762	370	1058	669	N	0	34.0365	106.511	0.319558	3.12933
BBOV_II003100	-4.38104	6.13371	3.90582e-11	2.20838e-10	1	278.872	38.5078	81.291	6.31978	4.87754	8.02835	15047	2894	4085	29	51	39	N	GO:0016021	132.89	6.40856	20.7364	0.0482244
BBOV_II003110	-0.768571	8.2862	0.0430334	0.0706926	0	384.494	455.973	339.014	198.31	264.344	229.529	20746	34268	17036	910	2764	1115	N	GO:0005829, GO:0022625, GO:0019843, GO:0003735, GO:0000027, GO:0006412	393.16	230.728	1.704	0.586853
BBOV_II003120	-0.0857967	5.03676	0.82957	0.864459	0	46.074	23.1792	31.9393	35.0857	36.2468	23.8792	2486	1742	1605	161	379	116	N	0	33.7308	31.7372	1.06282	0.940897
BBOV_II003130	-0.540285	5.70482	0.187801	0.251219	0	55.3407	45.5866	83.9974	26.5866	57.3829	42.8179	2986	3426	4221	122	600	208	N	GO:0003924, GO:0005525	61.6416	42.2625	1.45854	0.685616
BBOV_II003140	0.223886	4.74612	0.577173	0.646474	0	18.7929	33.8507	21.5715	33.996	32.23	20.3797	1014	2544	1084	156	337	99	N	0	24.7383	28.8686	0.856929	1.16696
BBOV_II003150	-0.242855	4.99345	0.597659	0.664636	0	31.9145	56.3912	14.905	29.2017	30.2216	27.7905	1722	4238	749	134	316	135	N	GO:0003723, GO:0009982, GO:0001522, GO:0009451	34.4036	29.0713	1.18342	0.845008
BBOV_II003160	-0.598736	8.44214	0.1227	0.17458	0	331.674	522.543	402.018	253.445	288.253	287.786	17896	39271	20202	1163	3014	1398	N	GO:0022626, GO:0022627, GO:0005730, GO:0042788, GO:0048027, GO:0003729, GO:0070181, GO:0003735, GO:0000462, GO:0000028, GO:0006412	418.745	276.495	1.51448	0.660294
BBOV_II003170	-5.23923	8.54303	9.13797e-19	1.00699e-17	1	426.175	398.424	1352.2	19.1773	19.8927	18.527	22995	29943	67950	88	208	90	N	0	725.599	19.199	37.7936	0.0264595
BBOV_II003180	0.858546	6.5104	0.0152999	0.0281802	0	59.6775	56.9367	78.0673	100.898	142.501	109.309	3220	4279	3923	463	1490	531	N	GO:0005515	64.8938	117.569	0.551962	1.81172
BBOV_II003190	-0.10582	4.64703	0.789347	0.832131	0	21.5729	19.6265	36.4964	19.831	26.1092	26.1436	1164	1475	1834	91	273	127	N	GO:0005737, GO:0005829, GO:0005634, GO:0010039, GO:0006979	25.8986	24.0279	1.07785	0.927771
BBOV_II003200	0.277658	9.05259	0.566122	0.637215	0	454.439	300.997	684.755	766.872	688.594	290.256	24520	22621	34410	3519	7200	1410	N	GO:0016021	480.064	581.907	0.824983	1.21215
BBOV_II003210	-2.29592	4.78193	1.04796e-08	4.8473e-08	1	37.6599	39.08	58.3266	8.71693	9.65945	9.05763	2032	2937	2931	40	101	44	N	GO:0008270, GO:0005622	45.0221	9.14467	4.92332	0.203115
BBOV_II003220	-1.66421	3.66853	6.61325e-05	0.000196378	1	15.7534	18.2692	22.3874	5.44808	4.87754	7.61664	850	1373	1125	25	51	37	N	0	18.8033	5.98076	3.14397	0.318069
BBOV_II003230	-1.87016	7.08281	1.22267e-07	5.11967e-07	1	220.047	226.19	190.681	54.9167	63.7906	55.375	11873	16999	9582	252	667	269	N	GO:0003700, GO:0006355	212.306	58.0274	3.65872	0.27332
BBOV_II003240	1.39949	7.47573	0.00327947	0.00711101	1	172.509	64.6542	56.7744	328.41	174.922	272.346	9308	4859	2853	1507	1829	1323	N	GO:0035556	97.9792	258.56	0.378942	2.63893
BBOV_II003250	-0.773475	7.64058	0.0464975	0.075459	0	243.584	337.908	173.109	124.216	168.036	149.039	13143	25395	8699	570	1757	724	N	0	251.534	147.097	1.70998	0.584801
BBOV_II003260	-0.616693	6.01304	0.105705	0.153832	0	68.6848	80.8743	84.4352	36.6111	72.685	42.8179	3706	6078	4243	168	760	208	N	GO:0006783, GO:0008495	77.9981	50.7047	1.53828	0.650075
BBOV_II003270	-0.0957931	8.66068	0.819137	0.856801	0	317.181	610.07	326.856	333.205	425.877	414.387	17114	45849	16425	1529	4453	2013	N	GO:0009507, GO:0005829, GO:0022626, GO:0022627, GO:0016020, GO:0005730, GO:0005886, GO:0042788, GO:0005774, GO:0003729, GO:0003735, GO:0000462, GO:0006412	418.036	391.156	1.06872	0.9357
BBOV_II003280	-0.0139363	5.62787	0.976411	0.981203	0	66.6832	61.6737	20.477	32.6885	69.3376	45.0823	3598	4635	1029	150	725	219	N	GO:0003676, GO:0005524	49.6113	49.0361	1.01173	0.988407
BBOV_II003290	-0.309222	5.14623	0.447351	0.52558	0	26.8734	42.952	47.4015	21.3565	43.0372	29.849	1450	3228	2382	98	450	145	N	GO:0005515	39.0757	31.4142	1.24388	0.803933
BBOV_II003300	6.14092	7.56416	4.17208e-26	8.23827e-25	1	3.74375	8.88846	3.24368	312.72	255.832	554.574	202	668	163	1435	2675	2694	N	GO:0003723	5.29196	374.375	0.0141354	70.7441
BBOV_II003310	1.77827	6.10377	9.96108e-07	3.76566e-06	1	29.0974	29.606	34.785	129.664	84.0659	107.251	1570	2225	1748	595	879	521	N	GO:0005634	31.1628	106.994	0.291259	3.43337
BBOV_II003320	1.43045	7.66534	0.000160879	0.00044353	1	115.889	114.712	99.3402	341.268	209.352	339.044	6253	8621	4992	1566	2189	1647	N	0	109.98	296.554	0.370861	2.69643
BBOV_II003325	-0.415917	4.19272	0.2765	0.349102	0	19.9975	21.0103	21.2929	11.7679	19.9884	14.6157	1079	1579	1070	54	209	71	N	0	20.7669	15.4573	1.3435	0.744324
BBOV_II003330	0.452903	6.01532	0.348763	0.426497	0	38.9943	34.649	90.2062	40.7517	120.695	62.3741	2104	2604	4533	187	1262	303	N	0	54.6165	74.607	0.732056	1.36602
BBOV_II003340	-0.0962217	6.3183	0.830817	0.865295	0	105.974	69.7904	71.361	36.829	129.972	63.8151	5718	5245	3586	169	1359	310	N	0	82.3751	76.8721	1.07159	0.933196
BBOV_II003350	2.31839	8.82726	2.53595e-07	1.017e-06	1	122.339	123.92	209.247	1011.38	572.203	688.586	6601	9313	10515	4641	5983	3345	N	GO:0016021	151.835	757.39	0.200472	4.98824
BBOV_II003355	-0.93213	4.14665	0.0214478	0.037872	0	28.004	15.7278	25.054	13.2933	9.56381	13.3806	1511	1182	1259	61	100	65	Y	0	22.9286	12.0792	1.89818	0.526821
BBOV_II003360	-0.763444	3.3734	0.0706205	0.10807	0	11.5278	15.6346	11.2633	4.79431	9.37254	8.23421	622	1175	566	22	98	40	N	GO:0003746, GO:0006414, GO:0005622	12.8086	7.46702	1.71535	0.58297
BBOV_II003370	-1.22488	6.26262	0.000670101	0.00167633	1	114.499	97.4271	109.648	40.0979	58.6262	38.4949	6178	7322	5510	184	613	187	N	GO:0006904, GO:0016192	107.192	45.7397	2.34352	0.426709
BBOV_II003375	-1.00625	4.18748	0.0136681	0.0255496	1	21.2763	23.7514	27.1036	8.06316	16.9279	10.4986	1148	1785	1362	37	177	51	Y	0	24.0438	11.8299	2.03246	0.492015
BBOV_II003380	4.32669	8.90908	2.71036e-17	2.55906e-16	1	39.5873	44.5621	52.9138	1267.22	481.155	1002.51	2136	3349	2659	5815	5031	4870	N	GO:0005097, GO:0032313	45.6877	916.965	0.049825	20.0703
BBOV_II003390	3.54887	8.0247	5.51728e-13	3.61317e-12	1	51.912	42.3533	28.9543	666.409	239	537.282	2801	3183	1455	3058	2499	2610	N	0	41.0732	480.897	0.0854096	11.7083
BBOV_II003400	-4.17657	6.4885	3.99665e-17	3.7105e-16	1	115.593	107.819	283.991	10.0245	10.7115	7.20493	6237	8103	14271	46	112	35	N	0	169.134	9.31362	18.1599	0.0550664
BBOV_II003410	-1.23788	5.42348	0.000841962	0.00206119	1	53.302	62.7515	63.5204	32.0347	23.6226	20.5855	2876	4716	3192	147	247	100	N	0	59.858	25.4143	2.35529	0.424576
BBOV_II003420	1.39258	6.87683	0.000413489	0.00106875	1	68.1844	64.5478	62.0876	229.255	185.251	96.9578	3679	4851	3120	1052	1937	471	N	0	64.9399	170.488	0.380906	2.62532
BBOV_II003430	1.91246	5.73213	3.4848e-06	1.229e-05	1	21.0354	22.7002	23.5018	55.7884	129.494	67.3146	1135	1706	1181	256	1354	327	Y	GO:0003747, GO:0006415	22.4124	84.199	0.266184	3.7568
BBOV_II003440	-0.441393	8.44675	0.291717	0.365233	0	351.764	516.223	337.184	201.579	408.088	277.493	18980	38796	16944	925	4267	1348	N	GO:0003723, GO:0005515	401.723	295.72	1.35846	0.736128
BBOV_II003442	2.22065	2.15123	0.00032838	0.000860277	1	1.29734	3.19346	0.477597	10.0245	8.12924	5.14638	70	240	24	46	85	25	N	0	1.65613	7.7667	0.213235	4.68966
BBOV_II003444	2.49224	2.8347	0.00086843	0.00211799	1	0.722802	5.42888	0.537297	15.2546	15.3021	7.20493	39	408	27	70	160	35	N	0	2.22966	12.5872	0.177137	5.64535
BBOV_II003450	0.195192	7.88606	0.650959	0.713107	0	236.023	313.225	112.414	209.642	238.33	309.606	12735	23540	5649	962	2492	1504	N	0	220.554	252.526	0.873391	1.14496
BBOV_II003460	-0.0118964	7.09458	0.973654	0.979192	0	133.125	161.829	116.574	101.988	145.083	160.979	7183	12162	5858	468	1517	782	N	GO:0005737, GO:0005829, GO:0022625, GO:0016020, GO:0005730, GO:0042788, GO:0003723, GO:0003735, GO:0002181, GO:0000184, GO:0006614, GO:0006412, GO:0006413	137.176	136.017	1.00852	0.99155
BBOV_II003470	1.21932	5.88964	0.00181588	0.00415762	1	43.8685	34.3031	29.014	91.3099	53.4617	105.192	2367	2578	1458	419	559	511	N	0	35.7286	83.3212	0.428805	2.33206
BBOV_II003480	-0.409715	5.54851	0.339031	0.416429	0	74.8749	57.2294	27.6409	29.6376	49.6362	40.7593	4040	4301	1389	136	519	198	N	GO:0005829, GO:0000502, GO:0005838, GO:0045087, GO:0009965, GO:0043161	53.2484	40.011	1.33084	0.751403
BBOV_II003490	-0.807792	4.95746	0.0258935	0.044648	0	44.2207	35.5805	38.0685	22.664	24.3877	20.1738	2386	2674	1913	104	255	98	N	0	39.2899	22.4085	1.75335	0.570338
BBOV_II003500	-1.74601	5.19185	4.55499e-06	1.57922e-05	1	61.1046	56.3646	49.8492	18.9593	18.4582	12.3513	3297	4236	2505	87	193	60	N	0	55.7728	16.5896	3.36191	0.29745
BBOV_II003510	-0.614776	4.78994	0.204205	0.270473	0	37.6228	50.4567	11.6613	23.5357	20.8491	20.7914	2030	3792	586	108	218	101	N	GO:0003677, GO:0006351, GO:0005634	33.2469	21.7254	1.53033	0.653456
BBOV_II003520	-0.89543	3.52486	0.0437782	0.0717645	0	7.91376	18.3491	17.7905	7.19147	7.84233	8.64592	427	1379	894	33	82	42	N	0	14.6844	7.89324	1.86038	0.537524
BBOV_II003530	-2.25912	7.24425	2.7828e-07	1.11484e-06	1	177.012	171.768	401.46	60.8006	40.7418	55.375	9551	12909	20174	279	426	269	N	GO:0055085, GO:0016020	250.08	52.3058	4.78112	0.209156
BBOV_II003540	-1.52878	6.73404	6.94723e-05	0.000205199	1	128.807	121.671	222.302	64.2874	49.4449	50.2287	6950	9144	11171	295	517	244	N	GO:0000775, GO:0000794, GO:0000790, GO:0005635, GO:0005654, GO:0005634, GO:0035861, GO:0005524, GO:0016887, GO:0003690, GO:0000400, GO:0042802, GO:0033170, GO:0000150, GO:0003697, GO:1905334, GO:0030702, GO:0070192, GO:0000730, GO:1990918, GO:0000724, GO:0036297, GO:0007533, GO:0006312, GO:1990426, GO:0110027, GO:0051260, GO:0061806, GO:0010212, GO:0042148, GO:0000723	157.593	54.6536	2.88349	0.346802
BBOV_II003545	-1.23862	2.5348	0.00832765	0.016394	1	8.74776	7.85059	6.74606	4.79431	3.44297	1.64684	472	590	339	22	36	8	N	GO:0051082, GO:0006457, GO:0016272	7.78147	3.29471	2.36181	0.423404
BBOV_II003550	2.05751	7.49191	3.27773e-06	1.15702e-05	1	87.144	86.5294	35.8795	348.459	206.77	317.429	4702	6503	1803	1599	2162	1542	N	GO:0042254, GO:0005730	69.851	290.886	0.240132	4.16438
BBOV_II003560	-4.20758	6.76347	2.50811e-18	2.59483e-17	1	151.714	164.17	299.593	6.5377	15.6847	10.7045	8186	12338	15055	30	164	52	N	GO:0055085, GO:0016020	205.159	10.9756	18.6923	0.053498
BBOV_II003570	-0.71037	5.55204	0.0522273	0.0830938	0	44.9806	55.646	73.3709	36.3932	35.9599	33.9661	2427	4182	3687	167	376	165	N	GO:0005515	57.9992	35.4397	1.63656	0.611039
BBOV_II003580	-0.515512	5.7666	0.149038	0.205661	0	52.0232	61.7402	77.8484	48.8148	42.272	43.0237	2807	4640	3912	224	442	209	N	0	63.8706	44.7035	1.42876	0.699908
BBOV_II003590	-0.201915	3.87541	0.627516	0.691708	0	20.4794	13.519	12.7956	9.15278	13.1981	18.3211	1105	1016	643	42	138	89	N	GO:0005737, GO:0035145, GO:0005634, GO:0003723, GO:0006397, GO:0051028, GO:0000184, GO:0006417, GO:0008380	15.598	13.5573	1.15052	0.86917
BBOV_II003600	0.764072	5.83287	0.0350637	0.058691	0	31.062	44.8282	51.0432	77.1449	66.2772	72.2552	1676	3369	2565	354	693	351	N	0	42.3111	71.8924	0.588534	1.69914
BBOV_II003610	4.63127	10.3578	2.87255e-17	2.70562e-16	1	91.555	86.0238	127.916	3279.53	1308.71	2983.25	4940	6465	6428	15049	13684	14492	N	GO:0008289	101.832	2523.83	0.0403481	24.7843
BBOV_II003620	13.7732	12.2726	6.16695e-65	3.42706e-62	1	0.648669	0.572161	0.895495	13321	5302.66	11066.2	35	43	45	61127	55445	53757	N	0	0.705442	9896.6	7.12812e-05	14028.9
BBOV_II003625	0.617888	4.78344	0.0902787	0.134091	0	21.9435	21.8619	21.5118	41.1875	28.9783	30.2607	1184	1643	1081	189	303	147	N	0	21.7724	33.4755	0.650398	1.53752
BBOV_II003630	4.62883	12.21	2.77114e-16	2.3955e-15	1	261.376	507.347	335.711	12642.2	5280.56	9402.85	14103	38129	16870	58012	55214	45677	N	GO:0003987, GO:0019427	368.145	9108.53	0.0404176	24.7417
BBOV_II003640	3.32782	8.97213	1.80675e-12	1.12995e-11	1	75.2456	87.727	110.186	1032.3	555.179	1155.67	4060	6593	5537	4737	5805	5614	N	0	91.0527	914.384	0.0995782	10.0424
BBOV_II003650	4.6549	10.1763	8.71479e-17	7.86555e-16	1	94.4091	73.5693	97.2109	3049.62	1021.13	2610.45	5094	5529	4885	13994	10677	12681	N	GO:0005737, GO:0005829, GO:0005634, GO:0016209, GO:0016671, GO:0015035, GO:0047134, GO:0004791, GO:0045454, GO:0061692, GO:0034614, GO:0006662, GO:0042744, GO:1990355, GO:1900409, GO:0019379	88.3965	2227.07	0.0396919	25.1941
BBOV_II003655	0.53436	4.94352	0.163038	0.222065	0	21.6841	22.4474	31.402	34.214	46.6714	28.2022	1170	1687	1578	157	488	137	N	0	25.1778	36.3625	0.692411	1.44423
BBOV_II003660	0.241321	4.55849	0.535279	0.607978	0	23.6301	23.3655	17.7706	26.5866	32.4213	17.2918	1275	1756	893	122	339	84	N	0	21.5887	25.4333	0.848838	1.17808
BBOV_II003670	1.26362	7.12221	0.00211492	0.0047971	1	67.5913	73.7822	104.753	249.74	109.027	232.616	3647	5545	5264	1146	1140	1130	N	0	82.0422	197.128	0.416187	2.40276
BBOV_II003680	-0.549431	7.22267	0.151951	0.209236	0	125.341	161.483	244.948	147.316	106.254	109.927	6763	12136	12309	676	1111	534	N	GO:0006886, GO:0016192, GO:0030117	177.257	121.166	1.46293	0.683558
BBOV_II003690	-2.43462	6.4993	5.72164e-08	2.47028e-07	1	97.6895	110.068	248.191	23.0999	35.8643	25.1143	5271	8272	12472	106	375	122	N	GO:0005515	151.983	28.0262	5.42289	0.184403
BBOV_II003700	-1.13049	5.44036	0.00355117	0.00762786	1	74.5969	41.2755	61.9483	25.9329	32.4213	22.6441	4025	3102	3113	119	339	110	N	GO:0007155	59.2736	26.9994	2.19536	0.455505
BBOV_II003705	-0.721038	4.35494	0.0779757	0.11798	0	27.9298	19.4402	28.417	10.4603	21.5186	13.5864	1507	1461	1428	48	225	66	N	GO:0016627, GO:0006629, GO:0005737, GO:0016021	25.2623	15.1884	1.66326	0.601229
BBOV_II003710	0.421905	3.96645	0.301143	0.376308	0	15.8461	14.477	9.81064	15.2546	24.3877	13.7923	855	1088	493	70	255	67	N	0	13.3779	17.8115	0.75108	1.33142
BBOV_II003720	-1.41263	3.69305	0.00312223	0.00679657	1	24.9089	19.0277	11.2633	4.57639	10.8071	4.94052	1344	1430	566	21	113	24	N	0	18.4	6.77467	2.71599	0.368189
BBOV_II003730	-0.498484	3.98257	0.240692	0.310825	0	13.0104	17.3245	24.7157	10.2424	18.0756	10.2928	702	1302	1242	47	189	50	N	0	18.3502	12.8703	1.42578	0.701368
BBOV_II003740	-0.308443	4.53185	0.443766	0.522315	0	21.369	25.867	29.1732	25.715	23.7183	12.1455	1153	1944	1466	118	248	59	N	0	25.4698	20.5262	1.24084	0.805906
BBOV_II003750	-1.65755	4.22616	8.37302e-05	0.000242164	1	32.9524	17.737	33.0736	9.80655	9.65945	6.99908	1778	1333	1662	45	101	34	N	GO:0016021	27.921	8.82169	3.16504	0.315952
BBOV_II003760	-5.08077	11.3507	1.05541e-20	1.40121e-19	1	6361.07	2848.22	6007.16	155.379	144.605	149.657	343222	214054	301869	713	1512	727	N	GO:0016021	5072.15	149.88	33.8413	0.0295497
BBOV_II003770	8.19206	6.42909	5.12398e-38	2.69355e-36	1	0.389201	0.878201	0.477597	255.842	184.868	77.6074	21	66	24	1174	1933	377	N	0	0.581667	172.773	0.00336666	297.03
BBOV_II003780	5.60023	3.61082	5.20448e-21	7.05416e-20	1	0.203867	0.824977	0.477597	27.8942	31.3693	15.0274	11	62	24	128	328	73	N	0	0.502147	24.7636	0.0202776	49.3155
BBOV_II003790	1.55195	3.47454	0.000144731	0.000401571	1	6.39402	4.17811	6.70626	14.8188	19.9884	15.645	345	314	337	68	209	76	N	0	5.75946	16.8174	0.342471	2.91996
BBOV_II003800	4.90628	9.68043	1.60203e-16	1.40675e-15	1	37.8081	39.732	81.4502	2460.35	833.104	1474.54	2040	2986	4093	11290	8711	7163	N	GO:0006334, GO:0005634	52.9968	1589.33	0.0333453	29.9892
BBOV_II003810	1.03909	4.82149	0.0068202	0.0136967	1	15.3271	15.0093	25.4719	39.662	38.1596	36.8481	827	1128	1280	182	399	179	N	GO:0005515	18.6027	38.2232	0.486687	2.05471
BBOV_II003820	-0.792676	6.22263	0.0284764	0.0486061	0	90.8322	78.1865	114.345	53.1733	66.0859	44.053	4901	5876	5746	244	691	214	N	0	94.4545	54.4374	1.7351	0.576335
BBOV_II003830	0.772459	4.04572	0.0485047	0.0782269	0	9.73003	12.0021	15.0443	23.5357	16.0672	23.4675	525	902	756	108	168	114	N	GO:0005515	12.2588	21.0235	0.583101	1.71497
BBOV_II003840	-0.151659	6.05206	0.660939	0.721801	0	62.3093	66.3441	80.5547	69.0817	58.8174	60.5214	3362	4986	4048	317	615	294	N	0	69.736	62.8069	1.11033	0.900637
BBOV_II003850	-1.2518	5.85083	0.00255935	0.00568907	1	70.0377	110.134	62.4657	44.4564	37.2032	20.1738	3779	8277	3139	204	389	98	N	0	80.8793	33.9445	2.38269	0.419693
BBOV_II003860	-1.89042	5.3165	1.14432e-06	4.27053e-06	1	50.3738	75.9777	60.0181	17.4339	13.2937	19.7621	2718	5710	3016	80	139	96	N	GO:0004518	62.1232	16.8299	3.69124	0.270912
BBOV_II003870	-0.302873	3.78861	0.464252	0.541186	0	11.4351	21.822	12.119	12.2037	11.094	13.5864	617	1640	609	56	116	66	N	GO:0046872	15.1254	12.2947	1.23023	0.812854
BBOV_II003880	0.47935	5.4591	0.185651	0.248771	0	45.8516	35.5006	28.9742	52.9554	51.4533	49.4052	2474	2668	1456	243	538	240	N	0	36.7755	51.2713	0.717272	1.39417
BBOV_II003890	0.179939	5.06729	0.622273	0.686902	0	37.3633	25.8271	31.0836	30.7272	39.8811	36.0247	2016	1941	1562	141	417	175	N	GO:0071013, GO:0005829, GO:0016607, GO:0005654, GO:0071011, GO:0005732, GO:0071007, GO:0005682, GO:0003723, GO:0000398, GO:0006396, GO:0008380, GO:0000375	31.4247	35.5443	0.884099	1.1311
BBOV_II003900	0.792816	7.45042	0.0269548	0.0463175	0	105.844	152.541	125.867	246.907	212.412	206.473	5711	11464	6325	1133	2221	1003	N	GO:0005618, GO:0005829, GO:0031597, GO:0031595, GO:0005634, GO:0000502, GO:0005524, GO:0036402, GO:0017025, GO:0045899, GO:0030433	128.084	221.931	0.577135	1.7327
BBOV_II003910	4.58033	4.30848	1.66818e-09	8.25598e-09	1	1.40854	2.23542	1.15419	9.15278	89.5173	16.0567	76	168	58	42	936	78	Y	GO:0016021	1.59938	38.2423	0.0418224	23.9106
BBOV_II003920	-1.01212	6.1489	0.00512562	0.0106113	1	69.5558	101.592	112.434	50.5582	43.611	46.5233	3753	7635	5650	232	456	226	N	GO:0005515	94.5274	46.8975	2.01562	0.496126
BBOV_II003930	7.03238	5.60923	1.14827e-33	4.46675e-32	1	0.778403	0.904813	0.537297	43.3667	131.12	118.573	42	68	27	199	1371	576	N	0	0.740171	97.6864	0.00757701	131.978
BBOV_II003940	9.27125	7.22091	2.78973e-33	1.0536e-31	1	0.259468	0.731834	0.437797	277.198	97.3596	523.284	14	55	22	1272	1018	2542	Y	0	0.476366	299.281	0.0015917	628.257
BBOV_II003950	0.0679397	7.18098	0.847616	0.878499	0	156.088	114.525	154.304	171.288	126.912	147.392	8422	8607	7754	786	1327	716	N	GO:0016192	141.639	148.531	0.953602	1.04866
BBOV_II003960	-0.0545695	5.14451	0.895564	0.917499	0	25.8356	34.3962	47.7	29.4196	50.21	23.8792	1394	2585	2397	135	525	116	N	0	35.9773	34.503	1.04273	0.959021
BBOV_II003965	0.834166	7.35186	0.0213572	0.037729	0	112.201	118.052	122.185	185.453	270.847	171.683	6054	8872	6140	851	2832	834	N	0	117.479	209.328	0.561222	1.78183
BBOV_II003970	-0.436651	6.5387	0.300903	0.376249	0	74.078	82.4711	163.776	96.9759	90.378	49.1994	3997	6198	8230	445	945	239	N	0	106.775	78.8511	1.35414	0.738479
BBOV_II003980	-0.75251	6.73133	0.0821533	0.123237	0	88.3672	108.099	202.78	117.897	59.0087	60.3156	4768	8124	10190	541	617	293	N	GO:0016021	133.082	79.0736	1.68301	0.594173
BBOV_II003990	-0.64815	4.10691	0.170584	0.231049	0	23.6486	8.83524	30.009	10.6782	16.641	12.3513	1276	664	1508	49	174	60	N	GO:0006364	20.831	13.2235	1.5753	0.634802
BBOV_II004000	-0.827806	6.82966	0.0370497	0.0616438	0	134.441	106.528	194.84	57.3138	112.662	75.1371	7254	8006	9791	263	1178	365	Y	GO:0005525	145.27	81.7042	1.778	0.562431
BBOV_II004005	-0.541692	4.15327	0.233311	0.302527	0	15.8831	14.956	31.9194	10.8962	21.3273	10.4986	857	1124	1604	50	223	51	N	GO:0016021	20.9195	14.2407	1.469	0.680737
BBOV_II004010	0.534778	4.35869	0.137334	0.192031	0	17.3658	15.781	17.2333	23.0999	25.7267	24.0851	937	1186	866	106	269	117	N	GO:0005829, GO:0022626, GO:0031415, GO:0008080, GO:1990190, GO:1990189, GO:0009793, GO:0006475, GO:0018002, GO:0017198, GO:0009414	16.7934	24.3039	0.690975	1.44723
BBOV_II004020	-0.550224	7.66162	0.139483	0.194616	0	240.119	257.167	224.053	116.153	195.676	180.535	12956	19327	11259	533	2046	877	N	GO:0003735, GO:0006412, GO:0022627	240.446	164.121	1.46505	0.68257
BBOV_II004030	0.371646	9.72925	0.476555	0.553043	0	1201.72	345.852	672.636	1299.48	1035.57	537.488	64841	25992	33801	5963	10828	2611	N	0	740.071	957.511	0.77291	1.29381
BBOV_II004040	-0.534805	7.78317	0.149887	0.206686	0	221.752	255.53	304.13	153.854	221.785	163.449	11965	19204	15283	706	2319	794	N	0	260.471	179.696	1.44951	0.689889
BBOV_II004050	-0.635976	5.80977	0.0660244	0.101717	0	62.4946	71.5601	70.0874	40.7517	46.6714	43.8472	3372	5378	3522	187	488	213	N	GO:0003924, GO:0005525	68.0474	43.7567	1.55513	0.643034
BBOV_II004060	-0.597648	5.04877	0.159636	0.218573	0	49.1506	19.4801	50.3467	26.5866	26.683	25.3202	2652	1464	2530	122	279	123	Y	0	39.6591	26.1966	1.5139	0.660545
BBOV_II004065	0.162745	2.79082	0.715209	0.770683	0	5.74535	5.0297	8.73605	4.79431	9.56381	7.20493	310	378	439	22	100	35	N	0	6.5037	7.18769	0.904839	1.10517
BBOV_II004070	-0.590723	4.50584	0.10513	0.15311	0	27.5221	24.4433	29.3523	16.3442	18.4582	19.1445	1485	1837	1475	75	193	93	N	0	27.1059	17.9823	1.50736	0.66341
BBOV_II004080	-2.20599	9.58183	0.000124208	0.000349363	1	2226.69	565.335	984.806	413.836	255.545	149.245	120145	42487	49488	1899	2672	725	N	0	1258.95	272.875	4.61363	0.216749
BBOV_II004082	-0.170703	4.65573	0.642659	0.705601	0	32.7856	23.3522	23.661	22.664	23.7183	24.4968	1769	1755	1189	104	248	119	N	GO:0006888, GO:0005622	26.5996	23.6263	1.12584	0.888223
BBOV_II004084	0.263306	5.56956	0.458146	0.535996	0	46.1296	47.2499	36.1183	46.8535	59.2	49.1994	2489	3551	1815	215	619	239	N	GO:0016021	43.1659	51.751	0.834109	1.19888
BBOV_II004090	0.717621	6.8664	0.0409451	0.067576	0	78.1553	103.402	83.3606	142.086	171.288	122.072	4217	7771	4189	652	1791	593	N	GO:0008234, GO:0006508	88.3058	145.149	0.608382	1.6437
BBOV_II004100	-1.11832	6.96174	0.00877212	0.0171303	1	179.07	114.406	217.605	50.1224	121.173	63.6093	9662	8598	10935	230	1267	309	N	GO:0005524	170.36	78.3017	2.17569	0.459624
BBOV_II004120	-4.57616	5.05354	1.42377e-13	9.66701e-13	1	64.0885	29.473	94.2658	5.23016	1.62585	1.23513	3458	2215	4737	24	17	6	N	0	62.6091	2.69705	23.2139	0.0430776
BBOV_II004130	-2.98295	3.3151	2.74326e-08	1.21957e-07	1	28.2264	11.2702	11.0643	2.17923	1.81712	2.47026	1523	847	556	10	19	12	N	0	16.8536	2.15554	7.81876	0.127898
BBOV_II004140	-1.94796	3.3257	5.01253e-06	1.73168e-05	1	15.2159	14.3173	16.5567	4.57639	4.39935	2.88197	821	1076	832	21	46	14	N	0	15.3633	3.95257	3.88692	0.257273
BBOV_II004150	-6.0786	4.05647	3.50553e-18	3.58856e-17	1	56.7493	18.8281	19.3626	0.871693	0.382552	0.205855	3062	1415	973	4	4	1	Y	0	31.6467	0.4867	65.0229	0.0153792
BBOV_II004160	-7.26016	7.58444	4.99827e-20	6.33332e-19	1	804.516	144.012	191.696	3.92262	1.2433	2.47026	43409	10823	9633	18	13	12	Y	0	380.075	2.54539	149.319	0.00669709
BBOV_II004170	-7.91888	3.72787	1.42139e-25	2.67112e-24	1	28.6156	15.4084	31.7403	0	0.0956381	0.205855	1544	1158	1595	0	1	1	N	0	25.2548	0.100498	251.297	0.00397936
BBOV_II004180	-3.25485	4.48731	9.18609e-12	5.48908e-11	1	46.352	26.4259	46.108	5.44808	2.39095	4.94052	2501	1986	2317	25	25	24	N	GO:0055085, GO:0016021	39.6286	4.25985	9.30282	0.107494
BBOV_II004190	-5.00338	4.06769	8.12106e-21	1.08934e-19	1	33.5454	24.5364	36.178	1.74339	0.860743	0.41171	1810	1844	1818	8	9	2	N	GO:0016021	31.42	1.00528	31.2549	0.031995
BBOV_II004200	-7.55109	7.20844	1.65345e-42	1.07199e-40	1	301.52	323.391	253.763	3.05093	1.05202	0.823421	16269	24304	12752	14	11	4	Y	GO:0016021	292.891	1.64212	178.362	0.00560659
BBOV_II004210	-6.04291	4.09581	3.88745e-14	2.79007e-13	1	38.6792	52.0002	6.94506	0.65377	0.573829	0.205855	2087	3908	349	3	6	1	N	GO:0016021	32.5415	0.477818	68.1043	0.0146834
BBOV_II004220	-7.03494	7.547	4.21885e-23	6.56453e-22	1	674.727	119.981	315.035	4.14054	1.81712	2.67612	36406	9017	15831	19	19	13	Y	0	369.914	2.87793	128.535	0.00777999
BBOV_II004225	-5.48074	2.92509	6.15531e-09	2.90232e-08	1	24.5382	15.1157	1.81089	0.65377	0.286914	0	1324	1136	91	3	3	0	Y	0	13.8216	0.313561	44.0794	0.0226863
BBOV_II004230	-0.485199	9.57128	0.234837	0.304303	0	860.45	957.053	844.372	745.08	535.86	620.859	46427	71926	42431	3419	5603	3016	N	GO:0003700, GO:0006355	887.292	633.933	1.39966	0.714459
BBOV_II004240	-0.288574	5.93934	0.489222	0.563707	0	81.2133	65.6522	55.2421	31.163	85.4048	48.376	4382	4934	2776	143	893	235	N	GO:0009055, GO:0015035, GO:0045454	67.3692	54.9813	1.22531	0.816119
BBOV_II004250	-0.734801	5.56395	0.0413465	0.0681517	0	59.9741	63.3103	53.3118	27.6763	40.168	38.0832	3236	4758	2679	127	420	185	N	0	58.8654	35.3092	1.66714	0.599829
BBOV_II004260	-0.399766	7.22476	0.359789	0.438602	0	217.045	220.508	72.4754	129.446	145.274	111.779	11711	16572	3642	594	1519	543	N	GO:0005813, GO:0005737, GO:0005829, GO:0005635, GO:0005634, GO:0045296, GO:0005092, GO:0005096, GO:0008536, GO:0000082, GO:0046604, GO:0006606, GO:0006405, GO:0007165, GO:0007051, GO:0006511, GO:0016032	170.009	128.833	1.31961	0.757801
BBOV_II004270	-1.35876	7.25279	0.000424942	0.00109327	1	159.943	259.828	237.366	62.544	106.923	86.4592	8630	19527	11928	287	1118	420	N	0	219.046	85.3089	2.56768	0.389457
BBOV_II004280	-2.00726	6.0804	8.82137e-07	3.34455e-06	1	87.3294	82.511	153.548	22.664	34.8123	22.6441	4712	6201	7716	104	364	110	Y	0	107.796	26.7068	4.03628	0.247753
BBOV_II004285	0.117578	4.06714	0.771641	0.817229	0	17.3102	20.1321	10.6862	15.2546	21.7099	15.0274	934	1513	537	70	227	73	N	0	16.0428	17.3306	0.925693	1.08027
BBOV_II004290	-0.0267766	6.45806	0.947976	0.957837	0	77.0989	58.6133	130.324	61.2364	118.017	81.5187	4160	4405	6549	281	1234	396	N	GO:0005515	88.6789	86.9242	1.02019	0.980213
BBOV_II004300	-1.38715	8.18909	0.000339762	0.000887625	1	358.862	445.98	460.682	143.394	201.414	138.746	19363	33517	23150	658	2106	674	N	GO:0005829, GO:0005783, GO:0019898, GO:0005794, GO:0005886, GO:0005525, GO:0006888, GO:0006886	421.841	161.185	2.61713	0.382098
BBOV_II004310	-0.20337	5.78828	0.603136	0.669005	0	65.8492	45.0278	66.2467	73.4402	43.3241	37.2598	3553	3384	3329	337	453	181	N	0	59.0412	51.3413	1.14997	0.869585
BBOV_II004320	-2.0482	5.51446	6.15469e-08	2.6455e-07	1	77.4881	62.3124	79.102	21.1386	17.4061	14.4099	4181	4683	3975	97	182	70	N	GO:0016480	72.9675	17.6515	4.13378	0.241909
BBOV_II004330	1.41907	6.51955	0.000703868	0.00175067	1	57.8427	46.2652	46.0682	218.141	95.0643	88.7236	3121	3477	2315	1001	994	431	N	0	50.0587	133.976	0.373639	2.67638
BBOV_II004335	-0.047922	5.16562	0.900104	0.920609	0	34.676	32.6398	41.9689	39.88	42.3677	23.2616	1871	2453	2109	183	443	113	N	GO:0051537, GO:0043231	36.4282	35.1698	1.03578	0.965454
BBOV_II004340	-2.02953	7.63102	1.14503e-06	4.27053e-06	1	267.974	438.169	247.236	99.1551	80.6229	53.7282	14459	32930	12424	455	843	261	N	0	317.793	77.8354	4.08289	0.244925
BBOV_II004350	-0.722396	6.60337	0.0486078	0.0783607	0	95.2246	143.227	124.096	77.7986	87.9871	53.7282	5138	10764	6236	357	920	261	N	0	120.849	73.1713	1.65159	0.605477
BBOV_II004360	-0.192753	4.57338	0.649965	0.712616	0	16.643	29.3266	29.9294	14.8188	32.0388	19.1445	898	2204	1504	68	335	93	N	0	25.2997	22.0007	1.14995	0.869604
BBOV_II004370	9.82456	10.2615	2.09179e-19	2.45833e-18	1	1.77921	5.21598	1.09449	538.924	5675.17	1143.73	96	392	55	2473	59340	5556	N	0	2.69656	2452.61	0.00109947	909.532
BBOV_II004380	-0.709283	5.07836	0.0659846	0.101696	0	45.0918	51.6941	28.2578	28.33	25.9179	22.2324	2433	3885	1420	130	271	108	N	GO:0004672, GO:0005524, GO:0006468	41.6812	25.4934	1.63498	0.611629
BBOV_II004390	-0.688282	5.36737	0.0721867	0.110206	0	51.3375	61.9664	38.8048	23.9716	30.6998	39.7301	2770	4657	1950	110	321	193	N	0	50.7029	31.4672	1.6113	0.620618
BBOV_II004400	-2.34921	4.46097	2.38894e-05	7.57372e-05	1	12.3988	64.1619	31.7602	4.79431	8.32052	8.02835	669	4822	1596	22	87	39	N	GO:0051260	36.107	7.04773	5.12321	0.19519
BBOV_II004405	0.928704	5.63557	0.0156673	0.0287209	0	35.9177	40.2376	26.8051	87.1693	47.6278	61.5507	1938	3024	1347	400	498	299	N	GO:0005515, GO:0008270	34.3202	65.4493	0.524378	1.90702
BBOV_II004410	-0.435068	4.60464	0.254287	0.325602	0	23.0741	23.2324	37.1133	21.1386	19.6058	20.9972	1245	1746	1865	97	205	102	N	GO:0045892, GO:0005634	27.8066	20.5805	1.35111	0.740131
BBOV_II004420	3.37313	9.39603	3.46928e-10	1.81148e-09	1	75.8016	73.6891	206.561	1327.15	931.993	1430.08	4090	5538	10380	6090	9745	6947	N	0	118.684	1229.74	0.0965113	10.3615
BBOV_II004430	0.389189	5.16609	0.287352	0.360464	0	38.6607	25.8936	28.7752	36.1753	44.9499	40.9652	2086	1946	1446	166	470	199	Y	0	31.1098	40.6968	0.76443	1.30816
BBOV_II004440	2.22369	7.07526	9.40351e-08	3.97605e-07	1	49.6324	53.1977	40.1978	222.5	127.39	318.664	2678	3998	2020	1021	1332	1548	N	0	47.676	222.851	0.213936	4.67429
BBOV_II004450	1.44442	8.10206	0.000818487	0.00201641	1	141.002	84.5069	217.844	449.794	333.681	423.238	7608	6351	10947	2064	3489	2056	N	GO:0004177, GO:0006508, GO:0005622	147.784	402.238	0.367405	2.72179
BBOV_II004460	-0.65642	7.3262	0.0777311	0.117701	0	264.397	142.402	181.626	122.473	128.729	122.072	14266	10702	9127	562	1346	593	N	0	196.142	124.425	1.57639	0.634361
BBOV_II004470	-0.916245	8.73113	0.0292432	0.0497838	0	505.832	742.08	417.738	217.27	329.665	335.544	27293	55770	20992	997	3447	1630	N	GO:0003676, GO:0005524	555.217	294.159	1.88747	0.52981
BBOV_II004480	-0.20385	5.19233	0.605229	0.671134	0	42.9233	50.8026	23.3625	33.3423	33.9515	34.3778	2316	3818	1174	153	355	167	N	0	39.0295	33.8905	1.15163	0.868332
BBOV_II004490	1.23093	3.87479	0.00108089	0.0025816	1	8.9331	8.14332	9.51215	23.7536	20.1796	18.527	482	612	478	109	211	90	N	0	8.86285	20.8201	0.425688	2.34914
BBOV_II004495	-0.708667	3.7728	0.0840984	0.125727	0	17.7921	13.519	18.9248	6.5377	12.6242	11.322	960	1016	951	30	132	55	N	GO:0016021	16.7453	10.1613	1.64794	0.606817
BBOV_II004500	-1.00087	4.38077	0.0105558	0.0202676	1	23.7042	32.1076	26.626	9.58863	16.5454	14.8216	1279	2413	1338	44	173	72	N	0	27.4793	13.6519	2.01286	0.496806
BBOV_II004510	-5.2336	5.58144	1.163e-23	1.90086e-22	1	73.9112	75.3656	127.459	1.08962	3.63425	2.26441	3988	5664	6405	5	38	11	N	GO:0016021	92.2452	2.32942	39.6	0.0252525
BBOV_II004520	-1.98555	5.96209	8.51879e-07	3.23614e-06	1	87.9224	82.6441	126.265	15.6905	28.4045	30.6724	4744	6211	6345	72	297	149	N	GO:0016021	98.9438	24.9225	3.97006	0.251885
BBOV_II004530	1.97493	7.92233	1.36567e-06	5.04985e-06	1	115.667	94.3135	85.5496	478.342	247.416	436.413	6241	7088	4299	2195	2587	2120	N	GO:0016021	98.51	387.39	0.254291	3.9325
BBOV_II004540	-1.06011	5.64051	0.00358191	0.00768259	1	66.9056	77.814	56.5953	27.8942	38.1596	30.2607	3610	5848	2844	128	399	147	N	0	67.1049	32.1048	2.09018	0.478427
BBOV_II004550	0.555744	3.91071	0.177278	0.238703	0	13.5479	7.33165	15.7806	19.3952	17.0236	17.4977	731	551	793	89	178	85	N	GO:0005737, GO:0005634, GO:0008540, GO:0043425, GO:0008022, GO:0003713, GO:0046676, GO:0032024, GO:0045944, GO:0045893, GO:0070682, GO:0097050	12.2201	17.9722	0.679944	1.47071
BBOV_II004560	1.76546	8.0049	0.00163065	0.00377798	1	39.1796	230.528	80.9527	493.378	290.453	408.623	2114	17325	4068	2264	3037	1985	N	0	116.887	397.485	0.294066	3.4006
BBOV_II004570	-0.268301	8.48987	0.479313	0.555581	0	377.136	437.61	363.412	281.775	358.93	337.397	20349	32888	18262	1293	3753	1639	N	GO:0005737, GO:0005829, GO:0022627, GO:0070062, GO:0005925, GO:0016020, GO:0005730, GO:0005654, GO:0005840, GO:0003723, GO:0019843, GO:0003735, GO:0000184, GO:0006614, GO:0006412, GO:0006413	392.719	326.034	1.20454	0.830195
BBOV_II004580	-1.59137	4.50167	3.54808e-05	0.00010928	1	31.5809	39.4259	29.5712	11.7679	12.2417	9.26348	1704	2963	1486	54	128	45	N	0	33.526	11.091	3.02281	0.330818
BBOV_II004590	0.0928881	4.3654	0.816026	0.854236	0	17.1249	16.3798	26.2479	15.2546	26.9699	21.2031	924	1231	1319	70	282	103	N	0	19.9175	21.1426	0.942059	1.0615
BBOV_II004600	0.0046729	3.92817	0.99025	0.99127	0	14.3634	14.5435	16.5368	11.332	17.7887	16.2626	775	1093	831	52	186	79	N	0	15.1479	15.1278	1.00133	0.998669
BBOV_II004610	-0.53628	5.0634	0.194065	0.258886	0	36.8629	43.471	37.9093	16.998	41.9851	22.0265	1989	3267	1905	78	439	107	N	GO:0004386	39.4144	27.0032	1.45962	0.685111
BBOV_II004620	0.481006	6.39521	0.166662	0.226605	0	63.4584	72.8907	74.5649	83.6826	120.026	90.3704	3424	5478	3747	384	1255	439	N	0	70.3046	98.0263	0.717202	1.39431
BBOV_II004630	1.12177	5.86438	0.00590574	0.0119965	1	31.9516	53.7033	24.6759	98.0655	59.2	83.1655	1724	4036	1240	450	619	404	N	GO:0004864, GO:0009966, GO:0043666	36.7769	80.1437	0.458887	2.17918
BBOV_II004640	-0.509693	5.53623	0.166038	0.225835	0	52.431	55.2202	55.3814	43.8026	43.9935	26.5553	2829	4150	2783	201	460	129	N	0	54.3442	38.1171	1.42572	0.701402
BBOV_II004650	0.0305495	7.28546	0.937138	0.949093	0	147.081	139.94	175.935	110.051	229.531	132.777	7936	10517	8841	505	2400	645	N	0	154.319	157.453	0.980093	1.02031
BBOV_II004660	-0.440015	3.797	0.290401	0.363702	0	15.531	17.9499	14.0891	9.80655	17.0236	7.8225	838	1349	708	45	178	38	N	GO:0005737, GO:0005634, GO:0005524, GO:0004842, GO:0006974, GO:0034644, GO:0006325, GO:0006281, GO:0030447, GO:0006355, GO:0030435, GO:0006351	15.8567	11.5509	1.37277	0.728455
BBOV_II004670	-0.684379	5.88003	0.0652978	0.100837	0	69.2593	66.7566	81.1915	43.5847	59.1044	32.1134	3737	5017	4080	200	618	156	N	0	72.4025	44.9341	1.6113	0.620616
BBOV_II004680	-1.41319	5.96981	0.00117666	0.0027944	1	93.0377	62.1128	117.051	23.7536	53.8443	24.0851	5020	4668	5882	109	563	117	N	GO:0003676, GO:0005524	90.7339	33.8943	2.67696	0.373558
BBOV_II004690	-0.324643	5.33453	0.409167	0.48809	0	40.7179	36.8445	56.7147	26.5866	49.5405	30.6724	2197	2769	2850	122	518	149	N	0	44.759	35.5999	1.25728	0.795367
BBOV_II004700	0.214229	4.72817	0.563507	0.635007	0	30.784	21.4627	21.3327	29.8555	30.3173	25.1143	1661	1613	1072	137	317	122	N	GO:0003677, GO:0003887, GO:0006260	24.5265	28.429	0.862725	1.15912
BBOV_II004710	2.84607	8.52673	2.60581e-11	1.4995e-10	1	84.2158	84.9194	101.33	852.298	480.773	612.007	4544	6382	5092	3911	5027	2973	N	0	90.1551	648.359	0.139051	7.1916
BBOV_II004720	-1.56802	5.33169	6.50914e-05	0.000193582	1	50.8186	45.4403	82.9626	19.1773	21.4229	19.7621	2742	3415	4169	88	224	96	N	0	59.7405	20.1208	2.9691	0.336803
BBOV_II004730	-0.990443	5.66693	0.00481196	0.0100314	0	64.9966	73.3298	63.5005	31.5989	36.725	33.1427	3507	5511	3191	145	384	161	N	0	67.2757	33.8222	1.9891	0.502741
BBOV_II004740	-1.17089	4.79828	0.00494544	0.0102821	1	41.626	26.4791	46.307	14.8188	12.3373	23.8792	2246	1990	2327	68	129	116	N	0	38.1374	17.0118	2.24182	0.446065
BBOV_II004745	-0.171407	3.19681	0.721542	0.776432	0	9.7115	5.86798	13.2732	5.23016	13.3893	6.58737	524	441	667	24	140	32	N	GO:0016021	9.61757	8.40229	1.14464	0.873639
BBOV_II004750	-0.218876	6.00383	0.53635	0.608855	0	57.5091	73.6358	75.6196	48.1611	61.4953	67.9322	3103	5534	3800	221	643	330	N	GO:0022625, GO:0003723, GO:0003735, GO:0006412	68.9215	59.1962	1.16429	0.858893
BBOV_II004755	-1.33953	5.04713	0.0019984	0.00455405	1	28.3932	61.1547	51.4213	18.3056	24.9615	12.1455	1532	4596	2584	84	261	59	N	0	46.9897	18.4709	2.54399	0.393083
BBOV_II004760	1.92156	7.08906	2.52655e-06	9.10777e-06	1	66.0345	53.8364	51.1029	284.39	120.695	243.115	3563	4046	2568	1305	1262	1181	N	0	56.9913	216.067	0.263767	3.79123
BBOV_II004770	-1.60391	6.4268	3.65406e-05	0.000112366	1	108.068	95.7239	183.159	36.1753	49.5405	41.3769	5831	7194	9204	166	518	201	N	0	128.984	42.3642	3.04463	0.328447
BBOV_II004780	-1.72057	5.29576	0.000128953	0.000361142	1	38.8831	40.2908	100.057	17.2159	20.1796	16.8801	2098	3028	5028	79	211	82	Y	0	59.7435	18.0919	3.30222	0.302826
BBOV_II004790	-0.0732382	4.8328	0.844014	0.875991	0	28.3005	25.9335	33.2527	23.7536	35.0036	24.0851	1527	1949	1671	109	366	117	N	0	29.1623	27.6141	1.05606	0.946912
BBOV_II004800	0.333521	4.8853	0.466112	0.54317	0	26.095	25.5344	26.7852	17.4339	58.3393	22.4382	1408	1919	1346	80	610	109	N	GO:0005515	26.1382	32.7371	0.798428	1.25246
BBOV_II004820	0.43642	5.91339	0.358621	0.437453	0	48.576	38.5743	66.5054	32.0347	123.851	51.4638	2621	2899	3342	147	1295	250	Y	GO:0004425	51.2186	69.1166	0.741046	1.34944
BBOV_II004830	-1.13604	4.99343	0.0118539	0.0225595	1	37.0297	24.0441	69.1521	22.8819	14.3457	22.2324	1998	1807	3475	105	150	108	Y	GO:0016021	43.4086	19.82	2.19014	0.456591
BBOV_II004840	1.54577	9.74302	0.00194765	0.00444621	1	273.034	345.013	694.108	1628.11	776.964	1426.16	14732	25929	34880	7471	8124	6928	N	0	437.385	1277.08	0.342489	2.9198
BBOV_II004850	-0.00697396	6.41772	0.985136	0.987675	0	102.619	97.5203	56.7346	85.208	68.9551	101.692	5537	7329	2851	391	721	494	N	GO:0016021	85.6247	85.2852	1.00398	0.996034
BBOV_II004860	-0.776547	5.17962	0.0377122	0.0626389	0	52.5607	41.4884	42.5659	21.7923	33.9515	23.6733	2836	3118	2139	100	355	115	N	GO:0003676	45.5383	26.4724	1.72022	0.581322
BBOV_II004870	-0.329813	5.16227	0.382969	0.462368	0	40.6808	38.4945	40.1381	28.33	42.9415	23.2616	2195	2893	2017	130	449	113	N	0	39.7711	31.5111	1.26213	0.79231
BBOV_II004880	-0.305305	6.80638	0.445472	0.523847	0	89.3495	119.049	162.323	130.318	61.3997	108.692	4821	8947	8157	598	642	528	N	GO:0008270	123.574	100.136	1.23406	0.810335
BBOV_II004890	0.652682	7.9365	0.0799864	0.12046	0	169.914	167.031	234.679	320.783	255.449	322.575	9168	12553	11793	1472	2671	1567	N	GO:0006508	190.542	299.603	0.635981	1.57237
BBOV_II004900	-1.06734	5.40768	0.00680641	0.0136761	1	55.3407	42.4597	73.6893	22.8819	35.9599	22.6441	2986	3191	3703	105	376	110	N	GO:0015269, GO:0006813, GO:0016020	57.1632	27.162	2.10453	0.475165
BBOV_II004920	0.201247	6.11442	0.580808	0.649237	0	71.5389	65.5324	56.2769	76.0552	93.2472	52.6989	3860	4925	2828	349	975	256	N	GO:0003677, GO:0005524	64.4494	74.0004	0.870933	1.14819
BBOV_II004930	-0.445487	5.90497	0.205175	0.271289	0	70.6678	65.2929	70.9033	44.2384	61.8779	45.494	3813	4907	3563	203	647	221	N	GO:0005618, GO:0005829, GO:0031597, GO:0016020, GO:0031595, GO:0005634, GO:0009506, GO:0000502, GO:0005524, GO:0036402, GO:0017025, GO:0045899, GO:0030433	68.9547	50.5368	1.36445	0.732898
BBOV_II004940	-0.653328	4.76378	0.117496	0.168407	0	45.2771	32.4136	21.2531	17.4339	17.4061	28.2022	2443	2436	1068	80	182	137	N	0	32.9813	21.0141	1.56949	0.637151
BBOV_II004950	-1.85219	6.67029	4.60124e-07	1.79888e-06	1	148.842	126.887	201.088	38.5724	46.8627	46.5233	8031	9536	10105	177	490	226	N	GO:0004019, GO:0005525, GO:0006164	158.939	43.9861	3.61339	0.276749
BBOV_II004955	-2.25651	2.19352	0.000909773	0.00220912	1	3.41014	2.68783	14.8851	1.08962	1.43457	1.8527	184	202	748	5	15	9	N	0	6.99436	1.45896	4.79407	0.208591
BBOV_II004960	0.154002	6.06655	0.693077	0.751622	0	71.1126	70.775	48.3368	71.2609	45.0456	95.7227	3837	5319	2429	327	471	465	N	GO:0003676	63.4082	70.6764	0.897162	1.11463
BBOV_II004970	2.49407	9.27076	6.35147e-07	2.45111e-06	1	208.89	115.936	234.242	1282.7	553.84	1313.36	11271	8713	11771	5886	5791	6380	N	GO:0005737, GO:0005829, GO:0070062, GO:0005615, GO:0042470, GO:0043209, GO:0005634, GO:0045296, GO:0042802, GO:0004601, GO:0003723, GO:0008379, GO:0008283, GO:0045454, GO:0034599, GO:0034101, GO:0042744, GO:0030101, GO:0042267, GO:1901222, GO:0032872, GO:0019430, GO:0001895, GO:0001501	186.356	1049.96	0.177488	5.63419
BBOV_II004980	1.13175	4.80283	0.013068	0.0245458	1	18.5334	20.6244	13.6513	38.5724	17.8843	59.698	1000	1550	686	177	187	290	N	0	17.603	38.7183	0.454645	2.19952
BBOV_II004985	0.373623	5.51875	0.379396	0.458481	0	40.4955	46.6378	32.7353	63.1978	25.0572	67.5205	2185	3505	1645	290	262	328	Y	0	39.9562	51.9251	0.769496	1.29955
BBOV_II004990	-1.13994	7.19203	0.00163905	0.00379518	1	191.098	167.364	243.993	78.2345	107.21	87.6943	10311	12578	12261	359	1121	426	Y	0	200.818	91.0464	2.20567	0.453377
BBOV_II005000	-1.18147	2.91223	0.0129594	0.0243654	1	7.58016	7.21189	15.5418	4.57639	5.35573	3.29368	409	542	781	21	56	16	Y	0	10.1113	4.4086	2.29354	0.436008
BBOV_II005005	-0.827901	3.73142	0.047356	0.0765967	0	20.9798	14.5169	14.7259	5.88393	11.2853	10.9103	1132	1091	740	27	118	53	Y	0	16.7409	9.35985	1.78858	0.559101
BBOV_II005010	-0.759533	4.04399	0.0623309	0.0968707	0	29.0233	16.1935	16.2383	12.2037	10.9984	13.1747	1566	1217	816	56	115	64	N	0	20.485	12.1256	1.6894	0.591925
BBOV_II005020	1.18037	6.17141	0.00289578	0.00634982	1	59.8999	43.4443	29.3523	110.269	72.2068	118.573	3232	3265	1475	506	755	576	N	GO:0022627, GO:0032991, GO:0003723, GO:0001731, GO:0045948, GO:0002188	44.2322	100.35	0.440781	2.2687
BBOV_II005030	-0.116326	5.15362	0.754475	0.803789	0	34.2127	42.0472	34.5263	44.4564	27.7351	30.2607	1846	3160	1735	204	290	147	N	0	36.9287	34.1507	1.08135	0.924774
BBOV_II005040	-0.280605	4.61689	0.445882	0.524171	0	22.5922	29.4996	28.2578	25.715	20.5622	19.968	1219	2217	1420	118	215	97	N	GO:0003735, GO:0006412, GO:0005840	26.7832	22.0817	1.21291	0.824461
BBOV_II005065	1.51052	1.31658	0.0165879	0.0302375	1	0.889603	2.71444	0.477597	4.79431	4.78191	2.05855	48	204	24	22	50	10	N	0	1.36055	3.87826	0.350814	2.85051
BBOV_II005070	0.526696	6.74749	0.194405	0.259162	0	81.9361	127.725	54.5655	106.129	168.227	106.015	4421	9599	2742	487	1759	515	N	GO:0016772, GO:0016020	88.0756	126.791	0.694654	1.43957
BBOV_II005080	-1.85345	4.63845	2.09192e-05	6.70311e-05	1	49.0023	23.0994	43.1828	8.49901	9.2769	14.204	2644	1736	2170	39	97	69	Y	GO:0051537, GO:0009055, GO:0046872	38.4281	10.66	3.6049	0.2774
BBOV_II005090	-0.303492	8.10385	0.434823	0.513497	0	256.725	404.957	249.744	217.27	291.122	229.94	13852	30434	12550	997	3044	1117	N	GO:0003735, GO:0006412, GO:0022627	303.808	246.111	1.23444	0.810085
BBOV_II005100	-1.74705	7.44667	4.25145e-05	0.000129103	1	190.597	188.042	426.196	71.043	93.821	74.7254	10284	14132	21417	326	981	363	N	GO:0005375, GO:0035434, GO:0016021	268.278	79.8631	3.35923	0.297688
BBOV_II005110	-0.379671	3.58271	0.397828	0.476903	0	11.3054	8.18324	20.7357	8.71693	9.46817	12.763	610	615	1042	40	99	62	N	0	13.4081	10.316	1.29973	0.769389
BBOV_II005120	-3.71031	6.25604	4.64735e-15	3.57277e-14	1	97.0038	96.0699	230.063	8.93486	12.7199	10.4986	5234	7220	11561	41	133	51	N	GO:0016021	141.045	10.7178	13.1599	0.0759881
BBOV_II005130	-0.276097	4.73043	0.505549	0.578918	0	26.2618	41.2755	19.3228	16.998	28.2132	26.3495	1417	3102	971	78	295	128	N	0	28.9534	23.8536	1.2138	0.823862
BBOV_II005140	0.507019	4.48031	0.331994	0.409077	0	24.8904	21.2498	9.15395	10.0245	42.6546	25.526	1343	1597	460	46	446	124	N	0	18.4314	26.0684	0.70704	1.41435
BBOV_II005150	0.562099	3.34453	0.235111	0.304556	0	8.21029	5.49541	10.9648	7.19147	19.5102	9.26348	443	413	551	33	204	45	N	GO:0016021	8.22351	11.9884	0.685957	1.45782
BBOV_II005160	-1.47983	6.0309	8.72024e-05	0.000251417	1	76.1723	100.873	110.444	27.8942	44.7586	30.0549	4110	7581	5550	128	468	146	N	GO:0003677, GO:0005524, GO:0006260	95.83	34.2359	2.79911	0.357257
BBOV_II005170	-1.1056	4.45963	0.0174764	0.0316348	1	34.3239	40.7831	13.9498	16.5622	15.6847	9.05763	1852	3065	701	76	164	44	N	0	29.6856	13.7682	2.15611	0.463799
BBOV_II005180	-0.359714	5.25519	0.389471	0.468619	0	58.1949	48.3942	21.7506	33.5602	34.5254	31.9076	3140	3637	1093	154	361	155	N	GO:0006511	42.7799	33.331	1.28349	0.779129
BBOV_II005185	2.81816	4.44065	2.68389e-10	1.40895e-09	1	3.31748	8.23646	4.87547	35.0857	35.5774	45.494	179	619	245	161	372	221	N	0	5.47647	38.719	0.141441	7.07007
BBOV_II005190	0.217942	6.5922	0.570212	0.640337	0	70.0006	123.826	73.749	110.051	126.242	74.7254	3777	9306	3706	505	1320	363	N	0	89.192	103.673	0.86032	1.16236
BBOV_II005200	-0.505238	3.98532	0.215856	0.283676	0	21.6099	18.6019	15.0244	14.8188	15.8759	8.02835	1166	1398	755	68	166	39	N	0	18.4121	12.9077	1.42644	0.701044
BBOV_II005210	-1.65593	8.13625	2.77611e-05	8.70891e-05	1	387.885	361.127	530.969	124.216	167.654	114.044	20929	27140	26682	570	1753	554	N	GO:0016021	426.66	135.305	3.15333	0.317125
BBOV_II005220	-1.13718	7.27736	0.00260759	0.00578637	1	171.286	229.916	237.644	99.373	122.034	68.7556	9242	17279	11942	456	1276	334	N	GO:0003824, GO:0009058	212.949	96.721	2.20168	0.454199
BBOV_II005230	-0.1336	5.28641	0.72527	0.77915	0	44.8694	48.5406	28.7951	45.1101	35.2905	31.0841	2421	3648	1447	207	369	151	N	GO:0005515	40.735	37.1616	1.09616	0.912276
BBOV_II005240	0.861059	5.71281	0.0154991	0.0284663	0	32.8041	43.9899	35.1631	60.3648	77.3712	65.462	1770	3306	1767	277	809	318	N	GO:0005515	37.319	67.7326	0.550976	1.81496
BBOV_II005250	2.52869	7.64026	1.70405e-09	8.42282e-09	1	52.4124	55.2069	69.5103	456.331	207.63	358.6	2828	4149	3493	2094	2171	1742	N	GO:0016780, GO:0008654, GO:0016020	59.0432	340.854	0.173222	5.77295
BBOV_II005260	0.802348	5.232	0.0457652	0.0745505	0	30.1724	34.8885	17.3129	58.8393	36.725	48.376	1628	2622	870	270	384	235	N	GO:0016429, GO:0030488, GO:0031515	27.4579	47.9801	0.572278	1.7474
BBOV_II005270	4.18245	8.28836	1.14183e-21	1.66356e-20	1	33.8049	28.6613	35.6009	702.803	445.961	632.181	1824	2154	1789	3225	4663	3071	N	0	32.689	593.648	0.0550647	18.1605
BBOV_II005280	1.65383	2.23191	0.000232779	0.000624061	1	2.22401	1.71648	3.16408	8.71693	7.2685	6.38151	120	129	159	40	76	31	N	0	2.36819	7.45565	0.317637	3.14825
BBOV_II005282	1.85152	4.10456	1.16691e-05	3.85992e-05	1	6.59789	5.695	10.4275	28.548	33.8559	19.3504	356	428	524	131	354	94	N	GO:0004672, GO:0005524, GO:0006468	7.57348	27.2514	0.277911	3.59827
BBOV_II005284	-0.154742	4.03793	0.692895	0.751622	0	16.4947	21.2365	13.91	11.5499	17.2149	17.4977	890	1596	699	53	180	85	Y	0	17.2137	15.4208	1.11627	0.895844
BBOV_II005290	3.01187	7.98189	3.4287e-09	1.66512e-08	1	51.0595	58.7463	57.8092	745.951	179.035	427.561	2755	4415	2905	3423	1872	2077	N	GO:0005525	55.8717	450.849	0.123925	8.06937
BBOV_II005300	-2.05194	4.80242	1.19298e-06	4.43235e-06	1	55.9709	50.1905	26.7454	11.9858	9.65945	10.4986	3020	3772	1344	55	101	51	N	0	44.3023	10.7146	4.13475	0.241852
BBOV_II005310-A	-0.627029	4.6648	0.103765	0.151518	0	37.6784	33.1055	20.9347	19.831	19.7971	19.7621	2033	2488	1052	91	207	96	N	#N/A	30.5729	19.7967	1.54434	0.647526
BBOV_II005330	0.670384	5.4731	0.120344	0.17186	0	29.7461	51.8804	21.3725	75.1835	38.8291	50.2287	1605	3899	1074	345	406	244	N	GO:0003896, GO:0005658, GO:0006269	34.333	54.7471	0.62712	1.59459
BBOV_II005340	-0.246337	6.79547	0.500852	0.574216	0	87.422	155.748	118.126	88.2589	119.165	96.9578	4717	11705	5936	405	1246	471	N	GO:0003883, GO:0009220	120.432	101.461	1.18698	0.842474
BBOV_II005350	-0.445277	5.68206	0.218612	0.286234	0	56.3045	73.9818	46.8244	42.495	47.3409	40.1418	3038	5560	2353	195	495	195	N	GO:0008537	59.0369	43.3259	1.36262	0.733878
BBOV_II005360	3.04407	9.54817	9.73923e-10	4.90111e-09	1	106.067	157.331	222.6	1662.54	827.174	1519.21	5723	11824	11186	7629	8649	7380	N	GO:0003743, GO:0006413	161.999	1336.31	0.121229	8.24885
BBOV_II005370	0.623028	8.79723	0.166966	0.226939	0	301.668	253.986	495.368	687.112	320.292	611.596	16277	19088	24893	3153	3349	2971	N	0	350.341	539.667	0.64918	1.5404
BBOV_II005380	-0.10587	7.66502	0.805448	0.845894	0	189.17	174.975	266.798	285.044	101.185	200.503	10207	13150	13407	1308	1058	974	N	0	210.314	195.577	1.07535	0.929928
BBOV_II005390	1.08401	8.11695	0.00525976	0.0108573	1	190.579	156.945	186.661	447.832	266.83	418.092	10283	11795	9380	2055	2790	2031	N	0	178.062	377.585	0.471581	2.12053
BBOV_II005400	9.88664	7.54918	9.6029e-47	7.94793e-45	1	0.481868	0.505631	0.179099	578.804	351.757	195.357	26	38	9	2656	3678	949	N	0	0.388866	375.306	0.00103613	965.129
BBOV_II005410	-0.879262	3.98512	0.0434911	0.0713239	0	16.0685	30.9366	13.6911	8.71693	12.6242	11.5279	867	2325	688	40	132	56	N	0	20.2321	10.9564	1.84661	0.541534
BBOV_II005420	-0.851628	5.15791	0.0472012	0.0764097	0	35.9548	32.8926	68.2168	21.5744	35.2905	18.7328	1940	2472	3428	99	369	91	N	0	45.6881	25.1992	1.81307	0.551549
BBOV_II005430	-3.09547	7.00881	2.91734e-14	2.11725e-13	1	290.214	146.673	252.092	28.33	24.7703	27.5846	15659	11023	12668	130	259	134	N	0	229.66	26.895	8.53913	0.117108
BBOV_II005440	-1.46116	6.85032	0.000109742	0.000311376	1	132.125	213.296	161.129	55.1346	78.9014	49.6111	7129	16030	8097	253	825	241	N	0	168.85	61.2157	2.75828	0.362545
BBOV_II005450	-1.19237	6.2157	0.000750161	0.00185631	1	88.9047	104.652	115.539	44.0205	52.1228	38.9066	4797	7865	5806	202	545	189	N	0	103.032	45.0166	2.28875	0.436919
BBOV_II005460	3.43521	2.84268	9.51821e-14	6.62358e-13	1	1.39	1.37053	1.05469	13.5112	17.98	9.67519	75	103	53	62	188	47	N	0	1.27174	13.7221	0.0926781	10.79
BBOV_II005470	1.22787	8.90029	0.00352903	0.00758868	1	353.061	255.237	249.803	875.398	500.474	634.24	19050	19182	12553	4017	5233	3081	N	0	286.034	670.037	0.426892	2.34251
BBOV_II005480	-1.62819	10.2289	0.0101813	0.0196065	1	2158.44	1705.23	1575.35	147.534	1241.96	369.51	116462	128154	79164	677	12986	1795	N	GO:0003700, GO:0006355	1813.01	586.334	3.09211	0.323404
BBOV_II005490	-0.249869	5.60561	0.494335	0.567997	0	61.1231	44.3891	52.874	33.5602	51.4533	47.9643	3298	3336	2657	154	538	233	N	GO:0003676, GO:0005524	52.7954	44.3259	1.19107	0.839579
BBOV_II005500	-1.03101	5.31107	0.0165668	0.0302178	1	40.5325	55.4597	63.0428	14.6009	39.8811	22.8499	2187	4168	3168	67	417	111	N	0	53.0117	25.7773	2.05653	0.486257
BBOV_II005510	-1.01903	3.87412	0.0206614	0.0366164	1	13.066	26.6787	18.2482	6.75562	13.2937	8.23421	705	2005	917	31	139	40	N	GO:0004386, GO:0006310	19.331	9.42784	2.05041	0.487706
BBOV_II005520	0.0470377	6.72622	0.898616	0.919657	0	138.778	95.0453	78.5051	88.2589	127.964	106.221	7488	7143	3945	405	1338	516	N	GO:0031429, GO:0000775, GO:0005737, GO:0005874, GO:0005730, GO:0003677, GO:0009982, GO:0003723, GO:0000495, GO:0007049, GO:0051301, GO:1990481, GO:0000154, GO:0006364, GO:0031118, GO:0031120	104.109	107.481	0.968628	1.03239
BBOV_II005530	-0.5501	6.54178	0.113021	0.162713	0	89.9982	113.9	127.658	83.2467	75.0759	68.1381	4856	8560	6415	382	785	331	N	0	110.519	75.4869	1.46408	0.683024
BBOV_II005540	-0.473127	2.65323	0.278032	0.350582	0	7.11682	6.347	8.01965	3.26885	6.59903	5.35224	384	477	403	15	69	26	N	0	7.16116	5.07337	1.41152	0.708457
BBOV_II005550	-0.927024	6.84186	0.0208674	0.0369645	0	102.972	166.286	180.97	62.544	114.096	59.698	5556	12497	9094	287	1193	290	N	0	150.076	78.7794	1.90501	0.524931
BBOV_II005560	1.01041	6.88081	0.00646223	0.0130227	1	54.7106	82.5509	97.5691	179.569	164.402	129.071	2952	6204	4903	824	1719	627	N	0	78.2769	157.681	0.496427	2.0144
BBOV_II005562	0.962165	4.70534	0.0461635	0.0750109	0	7.50603	17.1915	28.5961	27.8942	46.8627	28.8197	405	1292	1437	128	490	140	N	0	17.7645	34.5255	0.514533	1.94351
BBOV_II005564	0.923059	6.56759	0.0201093	0.0357682	0	58.0095	52.5324	86.2262	140.561	75.6497	157.273	3130	3948	4333	645	791	764	N	0	65.5894	124.495	0.526845	1.89809
BBOV_II005570	2.71206	10.1523	7.42535e-09	3.46754e-08	1	337.845	231.978	334.557	2645.15	1427.4	1853.73	18229	17434	16812	12138	14925	9005	N	GO:0005315, GO:0006817, GO:0016020	301.46	1975.43	0.152605	6.55286
BBOV_II005580	-3.9074	6.48957	1.97692e-19	2.34458e-18	1	119.559	150.332	232.57	11.7679	12.9111	8.64592	6451	11298	11687	54	135	42	N	GO:0016021	167.487	11.1083	15.0776	0.0663234
BBOV_II005590	2.55774	6.74724	6.84879e-09	3.20985e-08	1	23.6857	26.5589	43.6206	209.424	241.486	101.487	1278	1996	2192	961	2525	493	N	GO:0016021	31.2884	184.132	0.169923	5.88501
BBOV_II005600	-0.666804	5.65047	0.123378	0.17548	0	88.1078	61.0483	35.1034	31.163	54.8963	29.6431	4754	4588	1764	143	574	144	N	GO:0000398, GO:0005681	61.4198	38.5675	1.59253	0.627932
BBOV_II005610	-0.337441	5.21845	0.36053	0.439092	0	38.5865	51.3482	34.3671	28.1121	37.9683	32.1134	2082	3859	1727	129	397	156	N	GO:0003924, GO:0005525	41.4339	32.7313	1.26588	0.789963
BBOV_II005620	-0.31135	6.07301	0.458599	0.536365	0	88.5896	84.8795	49.7696	93.2712	45.5237	41.3769	4780	6379	2501	428	476	201	N	0	74.4129	60.0573	1.23903	0.807081
BBOV_II005630	-0.584303	5.80962	0.175932	0.237219	0	72.0764	77.1087	52.0183	74.7477	29.9347	29.849	3889	5795	2614	343	313	145	N	0	67.0678	44.8438	1.49559	0.668634
BBOV_II005640	-1.10604	4.27472	0.0289154	0.0492905	1	38.3271	25.0287	14.9249	5.44808	19.9884	10.4986	2068	1881	750	25	209	51	N	GO:0016758, GO:0030246, GO:0005975, GO:0030259	26.0936	11.9784	2.17839	0.459054
BBOV_II005650	-1.49571	5.78831	0.00734912	0.0146907	1	151.566	63.0708	28.7354	18.7414	45.6194	21.6148	8178	4740	1444	86	477	105	N	GO:0003729, GO:0006376, GO:0005685	81.1241	28.6585	2.83072	0.353268
BBOV_II005660	-1.06838	6.3279	0.00236737	0.005317	1	126.398	106.568	92.3952	45.546	57.7654	51.6697	6820	8009	4643	209	604	251	N	0	108.454	51.6603	2.09936	0.476335
BBOV_II005670	-0.953601	4.29019	0.017157	0.0311436	0	25.8726	18.4688	32.198	10.0245	14.537	14.8216	1396	1388	1618	46	152	72	N	0	25.5132	13.1277	1.94346	0.514545
BBOV_II005680	1.65743	4.69339	3.87111e-05	0.000118665	1	14.5302	11.5896	11.6016	49.4686	25.0572	44.8764	784	871	583	227	262	218	N	GO:0007049, GO:0005634	12.5738	39.8007	0.315919	3.16537
BBOV_II005690	2.48532	8.0999	3.30756e-07	1.31156e-06	1	55.5075	60.2765	134.006	648.322	287.297	463.38	2995	4530	6734	2975	3004	2251	N	GO:0005515	83.2633	466.333	0.178549	5.6007
BBOV_II005700	1.65954	9.58918	0.000451429	0.0011553	1	279.928	271.763	559.863	1362.02	795.04	1354.73	15104	20424	28134	6250	8313	6581	N	0	370.518	1170.6	0.316521	3.15935
BBOV_II005710	0.100427	4.68673	0.787258	0.831054	0	20.3682	31.6818	22.3874	27.8942	25.8223	26.1436	1099	2381	1125	128	270	127	N	GO:0003723, GO:0004809, GO:0008033	24.8124	26.62	0.932097	1.07285
BBOV_II005720	-0.401745	3.85297	0.335444	0.412805	0	15.0306	11.9489	21.9098	9.80655	10.8071	16.4684	811	898	1101	45	113	80	N	GO:0005525, GO:0007264	16.2964	12.3607	1.31841	0.758492
BBOV_II005730	1.47884	5.84542	5.13667e-05	0.000154657	1	36.0289	26.9182	28.4767	87.8231	67.6161	99.6339	1944	2023	1431	403	707	484	N	GO:0006367, GO:0005669	30.4746	85.0244	0.358422	2.79001
BBOV_II005740	-0.140503	4.4392	0.723358	0.77774	0	23.2409	15.3951	29.3324	22.4461	16.5454	22.8499	1254	1157	1474	103	173	111	N	0	22.6561	20.6138	1.09908	0.909855
BBOV_II005750	-0.784255	5.66124	0.0414366	0.0682713	0	76.3947	54.1957	60.6151	47.7252	24.9615	38.7008	4122	4073	3046	219	261	188	N	0	63.7351	37.1292	1.71658	0.582554
BBOV_II005760	-0.765351	4.78839	0.0783718	0.118441	0	23.8895	28.3952	51.4014	18.9593	27.9263	13.7923	1289	2134	2583	87	292	67	Y	GO:0000166, GO:0004812, GO:0005524, GO:0006418	34.562	20.226	1.70879	0.585208
BBOV_II005770	4.89586	8.74496	2.20867e-21	3.12426e-20	1	24.6124	20.5845	38.566	1063.03	527.253	903.704	1328	1547	1938	4878	5513	4390	N	GO:0031305, GO:0005743, GO:0005739, GO:1990830, GO:0061732, GO:0006850	27.9209	831.329	0.0335859	29.7744
BBOV_II005780	-1.06173	5.86141	0.00990626	0.0191528	1	68.8145	66.7699	99.3402	21.5744	53.2704	37.2598	3713	5018	4992	99	557	181	Y	GO:0016021	78.3082	37.3682	2.09558	0.477194
BBOV_II005790	3.50378	8.78584	5.34315e-12	3.25781e-11	1	79.1191	94.9788	40.6555	1138.43	517.785	780.397	4269	7138	2043	5224	5414	3791	N	0	71.5844	812.204	0.088136	11.3461
BBOV_II005800	-0.569423	4.59236	0.122319	0.174229	0	33.008	28.2488	24.5764	20.2669	17.1192	20.5855	1781	2123	1235	93	179	100	N	GO:0016491, GO:0055114	28.611	19.3239	1.48061	0.675399
BBOV_II005805	-0.600373	2.84996	0.162765	0.221771	0	10.7864	7.81067	6.86546	6.97355	5.16446	4.73467	582	587	345	32	54	23	N	0	8.48752	5.62422	1.5091	0.662646
BBOV_II005810	0.630042	4.12389	0.107884	0.15636	0	14.4746	11.5231	15.2035	21.3565	15.3021	27.3787	781	866	764	98	160	133	N	0	13.7337	21.3458	0.643393	1.55426
BBOV_II005820	3.73629	7.06773	7.37006e-16	6.19212e-15	1	19.7195	16.6858	19.9795	345.626	119.835	286.55	1064	1254	1004	1586	1253	1392	N	GO:0071013, GO:0005634, GO:0071011, GO:0005689, GO:0005686, GO:0005684, GO:0003723, GO:0001825, GO:0000398	18.7949	250.67	0.0749787	13.3371
BBOV_II005840	4.69631	10.1115	2.47536e-16	2.14936e-15	1	49.7807	81.3001	115.559	3070.76	1196.34	2127.72	2686	6110	5807	14091	12509	10336	Y	0	82.2132	2131.6	0.0385687	25.9278
BBOV_II005850	-0.451216	5.12557	0.259491	0.331283	0	36.2884	28.0758	56.1376	32.6885	33.0908	22.2324	1958	2110	2821	150	346	108	N	GO:0003677	40.1673	29.3372	1.36916	0.730376
BBOV_II005860	2.51669	3.59656	1.42164e-06	5.24684e-06	1	4.83722	3.37974	2.84568	29.4196	26.3961	7.41079	261	254	143	135	276	36	N	0	3.68755	21.0755	0.174968	5.71532
BBOV_II005870	0.936324	5.72401	0.0125273	0.0236427	0	36.3811	43.9367	28.7553	89.7844	56.2352	62.9917	1963	3302	1445	412	588	306	N	0	36.3577	69.6704	0.521852	1.91625
BBOV_II005875	-0.891063	2.96078	0.0376389	0.0625439	0	11.8243	9.95295	7.76096	3.92262	5.73829	6.17566	638	748	390	18	60	30	N	0	9.84607	5.27885	1.86519	0.536138
BBOV_II005880	2.29648	6.88249	5.0877e-08	2.20392e-07	1	37.4745	35.4341	47.1826	282.647	108.932	198.856	2022	2663	2371	1297	1139	966	N	0	40.0304	196.811	0.203395	4.91655
BBOV_II005890	-1.26259	4.1193	0.00330071	0.00714909	1	25.6132	14.8097	31.9393	12.4216	7.84233	10.0869	1382	1113	1605	57	82	49	N	0	24.1207	10.117	2.38419	0.41943
BBOV_II005900	-2.00503	5.95465	1.43482e-07	5.96308e-07	1	85.8096	101.233	108.753	26.1508	17.5974	30.2607	4630	7608	5465	120	184	147	N	GO:0003677, GO:0005524, GO:0006260	98.5984	24.6696	3.99675	0.250203
BBOV_II005910	-0.487152	5.70247	0.167687	0.22776	0	68.24	50.7361	62.804	46.6356	39.116	44.053	3682	3813	3156	214	409	214	N	0	60.5934	43.2682	1.40041	0.714075
BBOV_II005920	-0.135272	6.41123	0.749801	0.8002	0	73.8927	136.134	56.9734	84.3363	106.445	52.0814	3987	10231	2863	387	1113	253	N	GO:0006511	89.0002	80.9543	1.09939	0.909597
BBOV_II005925	-1.64283	4.87842	2.9624e-05	9.22636e-05	1	39.4947	37.3369	55.3217	16.1263	15.3977	10.7045	2131	2806	2780	74	161	52	N	GO:0016021	44.0511	14.0762	3.12948	0.319542
BBOV_II005930	-3.85806	6.34415	3.51777e-17	3.27371e-16	1	114.314	118.797	219.814	13.5112	10.9027	6.79322	6168	8928	11046	62	114	33	N	GO:0004252, GO:0016021	150.975	10.4024	14.5135	0.0689015
BBOV_II005940	-7.2313	4.06614	1.21911e-23	1.98424e-22	1	48.7614	19.5999	27.9195	0.65377	0.0956381	0	2631	1473	1403	3	1	0	N	GO:0004252, GO:0016021	32.0936	0.249803	128.476	0.00778357
BBOV_II005950	-2.64672	-0.346022	0.00248757	0.00554854	1	1.68654	0.518937	0.776096	0.217923	0.0956381	0.205855	91	39	39	1	1	1	N	GO:0004252, GO:0016021	0.993857	0.173139	5.74023	0.174209
BBOV_II005960	-3.45256	7.19962	1.22755e-14	9.25418e-14	1	410.626	181.362	213.108	23.9716	20.2753	29.4373	22156	13630	10709	110	212	143	N	0	268.365	24.5614	10.9263	0.0915222
BBOV_II005970	-0.199186	6.11104	0.568643	0.639498	0	62.5131	76.0176	82.8432	54.9167	72.8762	64.8444	3373	5713	4163	252	762	315	N	GO:0004298, GO:0051603, GO:0005839	73.7913	64.2124	1.14918	0.870189
BBOV_II005980	-1.76118	6.37234	2.16126e-06	7.83531e-06	1	107.253	113.674	161.249	42.0592	40.7418	29.849	5787	8543	8103	193	426	145	N	GO:0045177, GO:0030659, GO:0005768, GO:0070382, GO:0005794, GO:0090404, GO:0005525, GO:0003924, GO:0019900, GO:0048868, GO:0009860, GO:0015031, GO:0080092	127.392	37.55	3.39259	0.29476
BBOV_II005990	-0.606362	6.18206	0.0795884	0.119953	0	88.4414	89.8959	83.9775	47.5073	59.8695	64.8444	4772	6756	4220	218	626	315	N	0	87.4383	57.407	1.52313	0.656544
BBOV_II006000	2.71677	10.9145	2.51537e-07	1.00978e-06	1	475.437	310.67	743.261	4372.2	1874.22	3807.91	25653	23348	37350	20063	19597	18498	N	GO:0003779, GO:0030036	509.789	3351.44	0.15211	6.57417
BBOV_II006010	3.14081	8.98515	4.79757e-10	2.47186e-09	1	82.7701	152.621	74.4853	1146.49	518.454	1068.8	4466	11470	3743	5261	5421	5192	N	0	103.292	911.25	0.113352	8.82207
BBOV_II006020	2.81944	8.60072	1.4786e-08	6.74295e-08	1	140.038	70.8948	78.4255	876.923	347.74	818.274	7556	5328	3941	4024	3636	3975	N	GO:0016021	96.4529	680.979	0.141638	7.06023
BBOV_II006030	3.28514	9.80594	2.16932e-11	1.25762e-10	1	172.861	148.775	178.303	1975.47	894.886	2003.59	9327	11181	8960	9065	9357	9733	N	GO:0015116, GO:0008272, GO:0016021	166.646	1624.65	0.102574	9.74908
BBOV_II006040	1.33761	8.18485	0.000900685	0.00218979	1	139.909	206.63	148.772	474.201	291.122	486.848	7549	15529	7476	2176	3044	2365	N	GO:0031428, GO:0015030, GO:0005829, GO:0001650, GO:0016020, GO:0005730, GO:0005654, GO:0005634, GO:0070761, GO:0005732, GO:0032040, GO:0051117, GO:0003723, GO:0030515, GO:0001094, GO:0016049, GO:0000154, GO:0006364, GO:0048254	165.103	417.39	0.395561	2.52805
BBOV_II006050	1.21465	5.29517	0.0247784	0.0428962	1	5.94922	40.863	24.3973	52.3016	58.4349	54.5516	321	3071	1226	240	611	265	N	0	23.7365	55.096	0.43082	2.32115
BBOV_II006055	1.66645	6.09998	1.92592e-05	6.1967e-05	1	37.8267	25.6275	35.5014	136.42	70.1984	107.868	2041	1926	1784	626	734	524	N	GO:0016021	32.9852	104.829	0.314658	3.17806
BBOV_II006060	1.72245	5.95014	4.44341e-05	0.000134722	1	31.062	35.0748	20.4969	112.666	53.0792	120.631	1676	2636	1030	517	555	586	N	GO:0016788, GO:0006397	28.8779	95.4589	0.302517	3.3056
BBOV_II006070	11.5526	11.0565	2.42106e-54	3.24756e-52	1	1.85334	1.23747	1.15419	5604.99	2264.9	4908.82	100	93	58	25720	23682	23846	N	GO:0004252, GO:0016021	1.415	4259.57	0.000332193	3010.3
BBOV_II006080	10.5722	12.721	3.72636e-36	1.68553e-34	1	3.74375	9.28764	13.5518	20386.5	6613.18	13486.4	202	698	681	93549	69148	65514	Y	GO:0004252, GO:0006508	8.86107	13495.4	0.000656601	1522.99
BBOV_II006090	4.67482	10.1146	2.57799e-16	2.23349e-15	1	66.6832	103.202	80.8333	3532.1	1146.13	1726.51	3598	7756	4062	16208	11984	8387	N	0	83.5728	2134.91	0.0391458	25.5455
BBOV_II006100	13.6976	15.1152	1.21796e-62	3.6445e-60	1	5.91215	5.06962	5.03467	94490.9	33254.6	85189.1	319	381	253	433597	347713	413830	N	GO:0004252, GO:0016021	5.33881	70978.2	7.52177e-05	13294.7
BBOV_II006105	-0.770175	2.37894	0.134833	0.189078	0	7.11682	3.43297	8.43755	2.61508	2.67787	5.9698	384	258	424	12	28	29	N	0	6.32911	3.75425	1.68585	0.593171
BBOV_II006110	0.386463	9.84485	0.369442	0.448262	0	659.196	994.204	738.107	1225.6	754.393	1146.41	35568	74718	37091	5624	7888	5569	N	GO:0003735, GO:0006412, GO:0005840	797.169	1042.13	0.764939	1.30729
BBOV_II006120	0.357124	7.4447	0.378808	0.458251	0	96.3551	181.668	180.273	223.807	129.494	234.057	5199	13653	9059	1027	1354	1137	N	0	152.765	195.786	0.780266	1.28161
BBOV_II006130	2.05837	7.26152	2.49816e-05	7.91356e-05	1	62.8838	81.859	33.8696	196.349	134.85	413.151	3393	6152	1702	901	1410	2007	N	0	59.5375	248.117	0.239958	4.1674
BBOV_II006140	4.64616	7.17499	9.28703e-19	1.02052e-17	1	16.5133	12.0287	4.85557	362.842	197.684	276.464	891	904	244	1665	2067	1343	N	0	11.1325	278.997	0.0399019	25.0614
BBOV_II006150	5.43947	5.43683	2.23574e-29	5.72173e-28	1	2.52054	2.20881	1.17409	106.782	66.7554	83.7831	136	166	59	490	698	407	N	0	1.96781	85.7736	0.022942	43.5883
BBOV_II006155	1.55475	4.20687	0.00238437	0.00534286	1	10.6196	3.63256	14.2881	31.8168	16.8323	35.4071	573	273	718	146	176	172	Y	GO:0016021	9.51344	28.0187	0.339538	2.94517
BBOV_II006160	3.30907	8.21778	4.51008e-09	2.15531e-08	1	85.3092	23.259	55.4212	686.894	255.067	683.645	4603	1748	2785	3152	2667	3321	N	GO:0004385, GO:0015949	54.6631	541.869	0.100879	9.91287
BBOV_II006170	4.24269	12.2279	2.78438e-13	1.85149e-12	1	500.142	275.915	668.178	10856.1	4756.94	11728.2	26986	20736	33577	49816	49739	56973	N	GO:0003872, GO:0006096, GO:0005945	481.412	9113.73	0.0528227	18.9313
BBOV_II006180	1.75369	6.26862	2.53783e-06	9.13241e-06	1	33.1748	38.6009	34.3671	117.897	85.4048	155.009	1790	2901	1727	541	893	753	N	GO:0016021	35.3809	119.437	0.296232	3.37574
BBOV_II006190	0.765896	4.92106	0.0824306	0.123536	0	31.8033	24.6296	11.0842	44.2384	28.4045	42.4062	1716	1851	557	203	297	206	N	GO:0003755, GO:0006457	22.5057	38.3497	0.586855	1.704
BBOV_II006200	1.17805	6.06302	0.00301048	0.00657539	1	35.4915	28.8742	58.9037	110.051	70.294	98.8105	1915	2170	2960	505	735	480	Y	0	41.0898	93.0519	0.441579	2.2646
BBOV_II006210	9.76639	9.44743	1.78455e-28	4.20721e-27	1	1.61241	2.80758	0.358198	1895.71	1587.02	704.436	87	211	18	8699	16594	3422	N	0	1.59273	1395.72	0.00114115	876.31
BBOV_II006220	-0.0873417	3.65345	0.863774	0.892451	0	14.2892	20.0256	4.31828	13.9471	11.9548	10.4986	771	1505	217	64	125	51	N	0	12.8777	12.1335	1.06134	0.942208
BBOV_II006230	-1.6639	5.86255	1.00286e-05	3.34287e-05	1	100.618	95.4046	67.7591	21.5744	29.4565	32.1134	5429	7170	3405	99	308	156	N	GO:0005829, GO:0005634, GO:0005956, GO:0019887, GO:0008134, GO:0042752	87.9272	27.7148	3.17257	0.315202
BBOV_II006240	-0.562975	7.20639	0.114027	0.163889	0	209.261	168.335	150.284	106.347	141.831	108.897	11291	12651	7552	488	1483	529	N	0	175.96	119.025	1.47834	0.676433
BBOV_II006250	-1.18339	0.575338	0.0460402	0.0749357	0	2.61321	1.62334	1.19399	1.08962	0.860743	0.41171	141	122	60	5	9	2	N	0	1.81018	0.787357	2.29906	0.43496
BBOV_II006260	-0.768323	3.58527	0.0627693	0.097474	0	16.9025	10.8045	16.9149	7.40939	7.74669	11.1162	912	812	850	34	81	54	N	0	14.874	8.75742	1.69844	0.588775
BBOV_II006270	0.111331	3.94176	0.777699	0.822356	0	17.2175	14.3573	12.6165	21.3565	12.8155	13.7923	929	1079	634	98	134	67	N	0	14.7304	15.9881	0.921338	1.08538
BBOV_II006275	-0.0429829	3.54181	0.914505	0.931751	0	9.69297	11.0574	14.5269	10.8962	13.8675	9.26348	523	831	730	50	145	45	N	0	11.7591	11.3424	1.03674	0.964565
BBOV_II006280	-0.50978	5.43585	0.184734	0.247712	0	37.7155	66.557	47.7398	40.0979	39.4029	27.1729	2035	5002	2399	184	412	132	N	0	50.6708	35.5579	1.42502	0.701744
BBOV_II006290	-2.06999	6.24264	9.30523e-08	3.93878e-07	1	84.7903	117.719	162.522	25.9329	31.8475	29.0256	4575	8847	8167	119	333	141	N	GO:0016021	121.677	28.9353	4.20514	0.237804
BBOV_II006300	-0.181864	5.75542	0.627911	0.691947	0	47.0563	46.1322	78.8035	43.5847	56.6178	51.2579	2539	3467	3960	200	592	249	N	0	57.3307	50.4868	1.13556	0.880624
BBOV_II006310	-1.41495	5.33473	0.00222493	0.00502611	1	39.6985	36.8845	98.2059	14.8188	25.0572	25.526	2142	2772	4935	68	262	124	N	0	58.263	21.8007	2.67253	0.374177
BBOV_II006320	-1.14361	5.5867	0.00439239	0.00926092	1	85.1239	61.6604	50.7248	23.0999	41.7939	24.0851	4593	4634	2549	106	437	117	N	0	65.8364	29.6596	2.21973	0.450505
BBOV_II006330	-0.125266	4.47524	0.75301	0.802743	0	20.9242	17.1781	31.2627	17.8697	19.032	26.7612	1129	1291	1571	82	199	130	N	GO:0005829, GO:0005654, GO:0005634, GO:0031625, GO:0008104, GO:0045116, GO:0006357, GO:0014070	23.1217	21.221	1.08957	0.917794
BBOV_II006340	0.0893779	5.55015	0.802838	0.844364	0	51.875	35.7667	48.4562	52.7374	48.0103	44.053	2799	2688	2435	242	502	214	N	GO:0003755, GO:0006457	45.366	48.2669	0.939898	1.06395
BBOV_II006350	1.07279	6.4476	0.00937464	0.0181973	1	35.2691	80.5151	53.1924	83.4646	158.472	113.22	1903	6051	2673	383	1657	550	N	0	56.3255	118.386	0.475779	2.10181
BBOV_II006360	-1.98899	7.02427	1.65768e-08	7.52434e-08	1	190.19	216.038	215.675	50.9941	49.7318	55.9926	10262	16236	10838	234	520	272	N	GO:0006260, GO:0030337	207.301	52.2395	3.96828	0.251999
BBOV_II006370	-0.895519	6.75601	0.0100658	0.0194227	0	139.909	158.875	122.106	64.2874	78.5189	83.3714	7549	11940	6136	295	821	405	N	0	140.296	75.3925	1.86088	0.537381
BBOV_II006380	-0.460476	8.36861	0.276139	0.34876	0	461.574	237.673	448.762	242.984	369.928	221.088	24905	17862	22551	1115	3868	1074	Y	GO:0045454	382.67	278	1.37651	0.726476
BBOV_II006390	-0.323532	3.71016	0.459615	0.537092	0	9.7671	12.1218	21.3526	13.0754	8.32052	13.3806	527	911	1073	60	87	65	Y	GO:0005525	14.4138	11.5922	1.24341	0.804239
BBOV_II006400	1.52408	4.75792	0.000149341	0.000413772	1	15.1974	11.0973	15.9199	50.1224	45.0456	26.1436	820	834	800	230	471	127	N	0	14.0715	40.4372	0.347985	2.87369
BBOV_II006410	0.399868	6.44107	0.372517	0.451571	0	69.5002	46.1189	109.25	138.163	50.0187	108.897	3750	3466	5490	634	523	529	Y	0	74.9565	99.0265	0.756934	1.32112
BBOV_II006420	0.400752	4.76829	0.326078	0.402681	0	29.3754	25.0154	16.1189	27.4583	23.0488	42.8179	1585	1880	810	126	241	208	N	0	23.5033	31.1083	0.755529	1.32358
BBOV_II006425	-0.340135	5.01222	0.444169	0.522473	0	17.477	54.0094	36.2576	26.5866	35.2905	23.0558	943	4059	1822	122	369	112	N	0	35.9147	28.311	1.26858	0.788284
BBOV_II006430	1.12132	9.94846	0.00966903	0.018722	1	584.543	575.169	707.54	1754.06	976.656	1331.68	31540	43226	35555	8049	10212	6469	N	GO:0120106, GO:0032153, GO:0005737, GO:0005829, GO:1990023, GO:0044732, GO:0005634, GO:0019904, GO:0004864, GO:0034613, GO:0051220, GO:1905481, GO:1905507, GO:0051321, GO:0044878, GO:0007095, GO:0043433, GO:0010515, GO:0046826, GO:0000122, GO:0031031	622.417	1354.13	0.459643	2.1756
BBOV_II006440	0.646996	7.14219	0.0944631	0.139507	0	105.529	74.4475	150.503	184.799	133.033	199.885	5694	5595	7563	848	1391	971	N	GO:0005730, GO:0032040, GO:0000480, GO:0000447	110.16	172.572	0.63834	1.56656
BBOV_II006450	-0.179247	6.25609	0.641298	0.704305	0	64.941	58.2673	120.036	64.5053	76.3192	73.902	3504	4379	6032	296	798	359	N	0	81.0815	71.5755	1.13281	0.88276
BBOV_II006460	-1.23851	8.79371	0.00777691	0.0154427	1	476.605	356.669	1035.63	280.903	243.59	267.612	25716	26805	52042	1289	2547	1300	N	GO:0000790, GO:0000786, GO:0003677, GO:0046982, GO:0006342, GO:0042742, GO:0016048, GO:0009908, GO:0045892, GO:0006970	622.968	264.035	2.35941	0.423834
BBOV_II006470	0.258122	4.53612	0.626038	0.69047	0	20.8871	11.2436	31.1234	12.2037	46.6714	16.2626	1127	845	1564	56	488	79	N	GO:0005783, GO:0005794, GO:0030008, GO:0048193	21.0847	25.0459	0.841844	1.18787
BBOV_II006480	-1.39096	7.13153	0.000184443	0.000504204	1	256.725	203.383	147.657	73.4402	88.7522	69.3732	13852	15285	7420	337	928	337	N	GO:0010494, GO:0005730, GO:0000932, GO:0005524, GO:0004004, GO:0003729, GO:0033962, GO:0006397, GO:0051028, GO:0006417, GO:0010501, GO:0016032	202.588	77.1885	2.62459	0.381012
BBOV_II006490	3.42924	1.86304	4.36467e-10	2.25479e-09	1	0.278001	0.771753	0.994994	6.75562	6.0252	9.46934	15	58	50	31	63	46	N	0	0.681583	7.41672	0.0918981	10.8816
BBOV_II006500	-0.645805	5.42758	0.0858153	0.12795	0	45.5551	61.5007	49.889	30.7272	43.5153	25.7319	2458	4622	2507	141	455	125	N	GO:0005515, GO:0008270	52.3149	33.3248	1.56985	0.637004
BBOV_II006510	-2.25914	6.54956	1.42888e-09	7.0988e-09	1	176.586	128.869	157.488	31.5989	39.3073	25.526	9528	9685	7914	145	411	124	Y	GO:0016021	154.314	32.1441	4.80071	0.208302
BBOV_II006520	-0.215839	6.6148	0.577823	0.647016	0	133.385	117.958	64.3164	90.874	109.697	71.02	7197	8865	3232	417	1147	345	N	0	105.22	90.5303	1.16226	0.860392
BBOV_II006530	7.70864	7.66674	1.77924e-43	1.25841e-41	1	1.35294	1.88946	2.56709	587.303	280.602	349.13	73	142	129	2695	2934	1696	Y	GO:0016021	1.9365	405.679	0.00477347	209.491
BBOV_II006540	7.47257	9.36656	3.09147e-32	1.06423e-30	1	4.09588	7.38487	10.7061	1730.75	831	1380.46	221	555	538	7942	8689	6706	Y	0	7.39563	1314.07	0.00562803	177.682
BBOV_II006545	3.56459	4.99687	1.13993e-13	7.87622e-13	1	3.46575	6.20063	5.47247	80.6316	30.9867	68.1381	187	466	275	370	324	331	N	0	5.04628	59.9188	0.0842187	11.8739
BBOV_II006550	0.818315	6.51031	0.0273463	0.0469449	0	80.1569	58.1609	59.8191	123.563	80.4317	145.745	4325	4371	3006	567	841	708	N	0	66.0456	116.58	0.566527	1.76514
BBOV_II006560	4.3218	10.206	4.85199e-17	4.47257e-16	1	114.333	122.07	101.231	2794.87	1290.16	2667.68	6169	9174	5087	12825	13490	12959	N	0	112.544	2250.9	0.0499997	20.0001
BBOV_II006570	-0.136244	4.59141	0.753295	0.802826	0	26.1506	21.7288	27.5812	15.9084	14.9195	38.0832	1411	1633	1386	73	156	185	N	0	25.1536	22.9704	1.09504	0.913206
BBOV_II006580	2.03722	4.75159	9.79913e-07	3.70804e-06	1	14.8453	8.43605	8.69625	38.3545	57.1916	35.4071	801	634	437	176	598	172	N	GO:0008914, GO:0030163	10.6592	43.6511	0.244191	4.09516
BBOV_II006590	0.0924235	4.98552	0.814559	0.853389	0	22.2957	27.2642	42.3271	25.9329	33.2821	38.7008	1203	2049	2127	119	348	188	N	0	30.629	32.6386	0.938428	1.06561
BBOV_II006600	14.1382	13.2568	4.81136e-63	1.70147e-60	1	0.778403	1.03787	1.43279	25656.1	9702.1	23369.5	42	78	72	117730	101446	113524	Y	0	1.08302	19575.9	5.53243e-05	18075.2
BBOV_II006610	13.8193	13.125	2.88547e-66	2.80612e-63	1	1.24174	1.14432	1.31339	24252	9253.85	20095.6	67	86	66	111287	96759	97620	Y	0	1.23315	17867.2	6.90178e-05	14489
BBOV_II006620	14.2145	16.104	7.26011e-65	3.53023e-62	1	7.04269	6.87924	8.29825	202748	67754.8	152080	380	517	417	930362	708450	738770	N	0	7.40673	140861	5.25819e-05	19017.9
BBOV_II006630	9.77944	8.90511	1.23387e-37	5.99967e-36	1	0.667202	2.12897	0.437797	1069.35	845.632	961.55	36	160	22	4907	8842	4671	Y	0	1.07799	958.844	0.00112426	889.473
BBOV_II006640	10.7574	10.0534	5.24206e-48	4.85515e-46	1	1.26027	1.41044	0.994994	2908.84	2528	937.876	68	106	50	13348	26433	4556	Y	0	1.2219	2124.91	0.000575039	1739.01
BBOV_II006650	-0.298494	5.54109	0.421523	0.501138	0	52.2271	65.3728	36.0785	40.9696	41.7939	42.2003	2818	4913	1813	188	437	205	N	GO:0005730, GO:0005634, GO:0032040, GO:0003723, GO:0000462, GO:0006364	51.2261	41.6546	1.22978	0.813151
BBOV_II006660	-0.130988	4.47137	0.77202	0.817408	0	25.6688	27.7964	15.8204	10.8962	33.1864	18.7328	1385	2089	795	50	347	91	N	GO:0016021	23.0952	20.9385	1.103	0.906616
BBOV_II006670	-0.72584	4.00661	0.0813141	0.122081	0	25.0572	13.7319	20.6163	8.28109	12.5286	15.0274	1352	1032	1036	38	131	73	Y	GO:0003735, GO:0006412, GO:0005840	19.8018	11.9457	1.65765	0.603264
BBOV_II006680	0.397959	5.70543	0.345116	0.422835	0	32.211	32.9592	69.968	52.9554	79.0927	45.6999	1738	2477	3516	243	827	222	N	GO:0015299, GO:0006812, GO:0055085, GO:0016021	45.0461	59.2493	0.76028	1.3153
BBOV_II006700	-0.73916	4.9191	0.073578	0.112111	0	35.5471	25.0287	52.2571	15.9084	26.9699	24.4968	1918	1881	2626	73	282	119	N	0	37.611	22.4584	1.6747	0.597123
BBOV_II006710	-0.582109	4.7236	0.136885	0.191541	0	36.5108	35.4341	22.5267	16.5622	26.1092	20.1738	1970	2663	1132	76	273	98	N	0	31.4905	20.9484	1.50324	0.665229
BBOV_II006720	-1.08715	6.6375	0.00470201	0.00982321	1	102.36	109.376	193.447	59.2751	75.841	55.375	5523	8220	9721	272	793	269	N	0	135.061	63.4971	2.12704	0.470137
BBOV_II006730	1.10492	5.22542	0.00497422	0.0103364	1	21.2763	28.8476	21.3725	37.7007	71.6329	44.053	1148	2168	1074	173	749	214	N	GO:0016779, GO:0009058	23.8321	51.1289	0.466119	2.14538
BBOV_II006740	-1.97024	4.26642	1.45903e-06	5.37463e-06	1	38.6607	29.606	21.8899	7.84524	7.55541	7.61664	2086	2225	1100	36	79	37	Y	GO:0016881	30.0522	7.67243	3.91691	0.255304
BBOV_II006750	9.35453	8.52441	1.05022e-40	6.28514e-39	1	1.46414	1.41044	0.477597	1133.85	546.667	529.048	79	106	24	5203	5716	2570	N	0	1.11739	736.523	0.00151712	659.144
BBOV_II006760	1.55395	5.83932	2.68509e-05	8.44382e-05	1	29.3384	23.8312	34.4467	94.1429	96.8814	66.0795	1583	1791	1731	432	1013	321	N	GO:0005515, GO:0006886, GO:0016192, GO:0030131	29.2054	85.7013	0.340782	2.93443
BBOV_II006770	-0.744839	8.62231	0.0661959	0.1019	0	464.225	494.986	520.86	314.899	369.833	198.239	25048	37200	26174	1445	3867	963	N	0	493.357	294.323	1.67624	0.596573
BBOV_II006775	0.591978	5.6327	0.148506	0.205218	0	33.8605	24.8558	60.1574	53.3912	71.6329	53.9341	1827	1868	3023	245	749	262	N	GO:0016021	39.6245	59.6527	0.664254	1.50545
BBOV_II006780	-2.6105	4.99476	5.69878e-08	2.46314e-07	1	84.049	43.1649	34.8248	11.9858	9.37254	5.14638	4535	3244	1750	55	98	25	N	0	54.0129	8.8349	6.11358	0.16357
BBOV_II006790	2.49611	6.58374	1.11589e-07	4.68265e-07	1	41.5704	25.7073	19.681	243.42	165.932	81.3128	2243	1932	989	1117	1735	395	N	0	28.9862	163.555	0.177226	5.64251
BBOV_II006800	5.23714	8.28033	5.30533e-20	6.67888e-19	1	18.867	13.3992	15.9995	1074.8	296.669	449.588	1018	1007	804	4932	3102	2184	Y	0	16.0886	607.018	0.0265043	37.7298
BBOV_II006810	-5.34808	6.74364	5.86121e-25	1.05556e-23	1	340.069	130.559	153.468	4.14054	5.35573	5.76395	18349	9812	7712	19	56	28	Y	0	208.032	5.08674	40.8969	0.0244517
BBOV_II006820	0.98148	4.46604	0.046131	0.0750106	0	24.2417	7.2252	13.3727	40.7517	31.0824	16.6743	1308	543	672	187	325	81	N	0	14.9465	29.5028	0.506615	1.97389
BBOV_II006830	-1.94537	3.94793	7.89935e-05	0.000229831	1	27.7816	11.736	32.2179	8.93486	5.83393	3.91125	1499	882	1619	41	61	19	N	0	23.9118	6.22668	3.84022	0.260402
BBOV_II006840	4.3789	9.48734	2.10853e-19	2.47054e-18	1	60.4003	65.4659	71.759	1779.34	961.641	1371.2	3259	4920	3606	8165	10055	6661	N	0	65.8751	1370.73	0.0480584	20.808
BBOV_II006845	5.39099	7.59887	5.24507e-25	9.53219e-24	1	7.52456	11.9222	7.68136	589.483	214.134	336.162	406	896	386	2705	2239	1633	Y	0	9.04272	379.926	0.0238013	42.0146
BBOV_II006850	-0.738329	6.7474	0.0401575	0.0664735	0	125.49	106.781	169.965	90.2202	67.7118	83.3714	6771	8025	8541	414	708	405	N	GO:0016021	134.079	80.4345	1.66693	0.599905
BBOV_II006860	-1.68513	6.00152	7.54913e-06	2.55839e-05	1	121.134	81.8989	88.6938	24.1895	37.012	29.2314	6536	6155	4457	111	387	142	N	GO:0005515	97.2423	30.1443	3.2259	0.309991
BBOV_II006870	-0.759867	6.03585	0.041752	0.0686745	0	75.7275	77.2684	93.828	32.6885	61.8779	50.8462	4086	5807	4715	150	647	247	N	GO:0005515	82.2746	48.4709	1.6974	0.589135
BBOV_II006880	-0.695378	6.05855	0.0512495	0.0818393	0	99.1166	74.3943	73.0724	45.9818	60.3477	45.6999	5348	5591	3672	211	631	222	Y	GO:0005515	82.1944	50.6764	1.62195	0.616544
BBOV_II006890	2.04924	4.26297	7.68536e-06	2.60192e-05	1	4.96695	7.55785	10.1688	18.9593	46.5758	27.9963	268	568	511	87	487	136	N	GO:0004672, GO:0005524, GO:0006468	7.56455	31.1771	0.242631	4.12148
BBOV_II006900	-0.101136	4.6353	0.777991	0.822388	0	24.2787	25.7606	26.9046	22.664	26.3005	22.6441	1310	1936	1352	104	275	110	N	GO:0003824	25.648	23.8695	1.07451	0.930659
BBOV_II006910	0.0728865	5.08162	0.837831	0.870735	0	32.5632	33.1321	33.2129	28.9838	38.064	36.8481	1757	2490	1669	133	398	179	N	GO:0015031	32.9694	34.632	0.951994	1.05043
BBOV_II006920	4.81097	11.0036	4.02062e-21	5.54617e-20	1	130.698	107.62	185.527	4339.07	4011.16	3547.09	7052	8088	9323	19911	41941	17231	N	GO:0005759, GO:0005739, GO:0004108, GO:0006099	141.281	3965.77	0.0356251	28.0701
BBOV_II006930	0.584005	6.81637	0.130208	0.183518	0	86.9402	57.2161	126.583	157.776	126.051	122.072	4691	4300	6361	724	1318	593	Y	GO:0046429, GO:0016114, GO:0055114	90.2465	135.3	0.667011	1.49923
BBOV_II006940	0.326531	6.71665	0.3448	0.422699	0	107.939	88.6584	83.3606	119.858	99.6549	131.747	5824	6663	4189	550	1042	640	N	GO:0051537, GO:0043231	93.3192	117.087	0.797009	1.25469
BBOV_II006950	1.69584	7.32837	1.64374e-05	5.33735e-05	1	105.881	69.1384	52.7745	238.626	213.369	286.139	5713	5196	2652	1095	2231	1390	N	GO:0016746, GO:0008152	75.9314	246.044	0.308608	3.24035
BBOV_II006960	-0.553953	5.84484	0.130276	0.183523	0	65.775	57.6685	81.1716	41.8413	58.9131	38.2891	3549	4334	4079	192	616	186	N	0	68.2051	46.3478	1.47159	0.679536
BBOV_II006970	4.01164	8.56315	6.78836e-18	6.77095e-17	1	40.1989	51.5078	40.9341	842.056	446.63	851.417	2169	3871	2057	3864	4670	4136	N	0	44.2136	713.368	0.0619787	16.1346
BBOV_II006980	1.05457	6.63404	0.0142206	0.0264111	1	58.5285	53.6767	81.7885	199.182	65.8947	138.335	3158	4034	4110	914	689	672	N	GO:0035091	64.6646	134.47	0.480883	2.07951
BBOV_II006990	2.27242	8.97585	1.61095e-07	6.63133e-07	1	174.121	129.774	214.521	923.341	642.592	938.906	9395	9753	10780	4237	6719	4561	N	GO:0016021	172.805	834.946	0.206966	4.83171
BBOV_II007000	3.88779	10.5423	1.14521e-13	7.89873e-13	1	175.141	159.034	232.212	3590.07	1499.7	3294.71	9450	11952	11669	16474	15681	16005	N	GO:0055085, GO:0016021	188.796	2794.83	0.0675518	14.8035
BBOV_II007010	4.99103	8.66397	1.1002e-22	1.69162e-21	1	20.7945	21.6357	31.8597	974.335	467.67	920.996	1122	1626	1601	4471	4890	4474	N	GO:0000226, GO:0000922, GO:0005815	24.7633	787.667	0.0314388	31.8079
BBOV_II007020	4.43765	7.13449	4.62928e-19	5.2046e-18	1	12.4915	7.05222	17.7905	309.669	160.863	338.632	674	530	894	1421	1682	1645	N	GO:0005634	12.4447	269.721	0.0461393	21.6735
BBOV_II007030	0.67355	7.01983	0.0811041	0.121907	0	102.527	115.31	82.3656	129.229	117.252	232.616	5532	8666	4139	593	1226	1130	N	0	100.068	159.699	0.626601	1.59591
BBOV_II007040	1.95228	7.80435	1.16758e-06	4.34631e-06	1	93.8161	88.8048	93.1514	396.62	224.08	446.912	5062	6674	4681	1820	2343	2171	N	GO:0003743, GO:0006413	91.9241	355.871	0.258307	3.87136
BBOV_II007050	0.837352	5.68962	0.0395969	0.0656292	0	37.8081	26.6521	46.904	78.8882	39.9767	80.4894	2040	2003	2357	362	418	391	N	GO:0016021	37.1214	66.4515	0.558625	1.79011
BBOV_II007060	1.50058	5.94331	0.000343032	0.000895566	1	30.5245	25.1884	41.0734	114.41	49.5405	110.338	1647	1893	2064	525	518	536	Y	GO:0003735, GO:0006412, GO:0005622, GO:0005840	32.2621	91.4296	0.352863	2.83396
BBOV_II007070	-0.566023	3.76703	0.181075	0.24331	0	16.7542	10.8445	20.6163	7.40939	13.1981	11.7337	904	815	1036	34	138	57	N	0	16.0716	10.7804	1.49082	0.670771
BBOV_II007080	1.00642	4.72134	0.0319225	0.0538735	0	28.8565	14.9294	9.11415	43.3667	23.2401	39.9359	1557	1122	458	199	243	194	N	0	17.6334	35.5142	0.496515	2.01404
BBOV_II007090	-3.39302	6.16534	2.02952e-13	1.3565e-12	1	134.163	130.666	125.13	13.5112	5.73829	18.3211	7239	9820	6288	62	60	89	N	GO:0005524	129.986	12.5235	10.3794	0.096345
BBOV_II007100	-0.512525	5.76529	0.246601	0.317222	0	83.6412	79.4107	28.218	37.2649	40.0724	56.816	4513	5968	1418	171	419	276	N	0	63.7566	44.7178	1.42576	0.701382
BBOV_II007110	-1.68284	2.43834	0.00108932	0.00259808	1	7.61723	4.28456	11.5419	1.74339	2.77351	2.67612	411	322	580	8	29	13	N	0	7.81457	2.39767	3.25924	0.30682
BBOV_II007120	-5.05762	8.06646	1.64207e-25	3.07099e-24	1	340.829	482.146	735.082	16.998	16.1628	13.5864	18390	36235	36939	78	169	66	N	GO:0003700, GO:0006355	519.352	15.5824	33.3293	0.0300036
BBOV_II007130	1.73882	4.48601	7.96889e-05	0.000231681	1	7.17242	8.19654	15.9995	45.1101	25.4397	34.3778	387	616	804	207	266	167	N	0	10.4562	34.9759	0.298953	3.345
BBOV_II007140	-0.630256	6.79927	0.0861424	0.128305	0	127.176	130.825	147.418	64.2874	119.165	78.0191	6862	9832	7408	295	1246	379	N	GO:0003676, GO:0004527, GO:0005622	135.14	87.1572	1.55053	0.64494
BBOV_II007150	9.76895	9.87439	5.54938e-57	8.63484e-55	1	2.35374	2.36848	1.71139	1774.77	2250.08	1603.2	127	178	86	8144	23527	7788	Y	0	2.14454	1876.02	0.00114313	874.788
BBOV_II007170	2.25862	4.76117	6.6131e-08	2.83627e-07	1	10.3787	10.9642	7.06446	42.713	61.8779	31.0841	560	824	355	196	647	151	Y	GO:0000049, GO:0004812, GO:0005524, GO:0043039, GO:0005737	9.46912	45.225	0.209378	4.77605
BBOV_II007180	-1.77243	6.23421	6.5476e-06	2.23227e-05	1	85.7911	144.531	117.449	37.7007	40.8375	23.0558	4629	10862	5902	173	427	112	N	GO:0005515	115.924	33.8647	3.42314	0.292129
BBOV_II007190	2.13452	7.12967	6.88321e-07	2.6406e-06	1	61.8645	44.8415	49.5308	326.231	118.4	241.88	3338	3370	2489	1497	1238	1175	N	GO:0004152, GO:0009220	52.0789	228.837	0.227581	4.39404
BBOV_II007200	2.23309	7.51194	7.11757e-09	3.33181e-08	1	79.5453	53.3574	59.5206	358.92	240.912	305.077	4292	4010	2991	1647	2519	1482	N	GO:0005524	64.1411	301.637	0.212644	4.7027
BBOV_II007210	-0.492522	8.32334	0.247113	0.317758	0	255.576	530.886	336.368	321.001	293.609	183.417	13790	39898	16903	1473	3070	891	N	0	374.276	266.009	1.40701	0.710729
BBOV_II007220	1.76325	7.83695	2.60526e-05	8.22604e-05	1	81.4172	78.293	152.831	359.791	272.76	428.591	4393	5884	7680	1651	2852	2082	N	0	104.18	353.714	0.294533	3.3952
BBOV_II007230	5.70681	10.9193	8.68717e-25	1.55014e-23	1	56.3786	80.4619	81.49	5205.53	2496.15	3702.72	3042	6047	4095	23887	26100	17987	N	GO:0004672, GO:0005524, GO:0006468	72.7768	3801.47	0.0191444	52.2346
BBOV_II007240	7.06197	10.0827	1.95548e-30	5.80673e-29	1	13.9556	17.3777	17.0144	3208.48	1086.35	2167.45	753	1306	855	14723	11359	10529	N	0	16.1159	2154.1	0.00748153	133.663
BBOV_II007250	0.355732	4.12588	0.473373	0.550006	0	20.6277	6.75949	18.5865	10.0245	21.5186	27.1729	1113	508	934	46	225	132	N	GO:0071013, GO:0016363, GO:0016607, GO:0071011, GO:0005689, GO:0005686, GO:0003677, GO:0003700, GO:0046872, GO:0003723, GO:0000398, GO:0045893, GO:0006351	15.3246	19.572	0.782984	1.27716
BBOV_II007255	-1.01467	6.65279	0.00830845	0.0163728	1	111.719	120.114	171.119	44.2384	85.883	68.9615	6028	9027	8599	203	898	335	N	GO:0003924, GO:0005525	134.317	66.361	2.02404	0.494061
BBOV_II007260	0.82952	7.02411	0.0237431	0.0413135	0	121.486	87.554	72.3759	190.247	135.328	174.771	6555	6580	3637	873	1415	849	N	GO:0005515, GO:0008270	93.8054	166.782	0.562443	1.77796
BBOV_II007270	1.96705	7.40756	3.93842e-06	1.38147e-05	1	95.7806	44.8681	67.2218	315.771	175.496	321.752	5168	3372	3378	1449	1835	1563	N	GO:0016021	69.2902	271.006	0.255677	3.91118
BBOV_II007280	2.92945	5.16492	3.45291e-11	1.96659e-10	1	10.8976	6.82602	7.54206	83.2467	37.2032	72.461	588	513	379	382	389	352	N	GO:0005515	8.4219	64.3037	0.130971	7.63529
BBOV_II007290	1.21425	4.94924	0.00108251	0.00258341	1	21.4987	14.3972	20.2382	47.0714	39.0204	44.2589	1160	1082	1017	216	408	215	N	0	18.7114	43.4502	0.430639	2.32213
BBOV_II007300	-3.60425	4.86357	2.43099e-16	2.1203e-15	1	53.5615	38.4679	66.5253	4.35847	4.68627	3.91125	2890	2891	3343	20	49	19	Y	0	52.8516	4.31866	12.238	0.081713
BBOV_II007310	-1.00102	8.38622	0.0205282	0.0364467	1	309.137	648.898	379.65	186.324	297.721	184.035	16680	48767	19078	855	3113	894	N	GO:0005515	445.895	222.693	2.00228	0.49943
BBOV_II007320	0.669682	5.34272	0.146795	0.203432	0	40.1804	18.8813	35.0238	29.6376	82.2488	37.2598	2168	1419	1760	136	860	181	N	GO:0000315, GO:0003735, GO:0006412, GO:0022625	31.3618	49.7154	0.630828	1.58522
BBOV_II007330	-0.718433	5.46031	0.202449	0.268414	0	49.8548	51.4014	62.2269	9.3707	69.242	20.1738	2690	3863	3127	43	724	98	N	0	54.4944	32.9288	1.65491	0.604261
BBOV_II007340	-1.22836	6.98444	0.0127421	0.0239917	1	127.436	96.9348	306.996	65.1591	116.583	44.6706	6876	7285	15427	299	1219	217	Y	0	177.122	75.4708	2.34689	0.426095
BBOV_II007350	-0.911746	5.84343	0.0534258	0.0847925	0	86.551	50.2038	87.3605	22.4461	70.7722	25.3202	4670	3773	4390	103	740	123	N	GO:0016021	74.7051	39.5128	1.89065	0.528917
BBOV_II007360	0.638575	5.32024	0.105622	0.153769	0	27.8186	21.1301	44.9737	54.9167	45.0456	46.3174	1501	1588	2260	252	471	225	N	GO:0009055, GO:0015035, GO:0045454	31.3075	48.7599	0.642074	1.55745
BBOV_II007370	-0.523278	3.69263	0.197003	0.262267	0	12.4174	18.6418	14.1488	11.7679	12.146	7.41079	670	1401	711	54	127	36	N	GO:0006744, GO:0008689	15.0693	10.4416	1.44321	0.692901
BBOV_II007380	-0.340981	5.49102	0.356184	0.435133	0	39.7541	46.1588	64.4955	38.1366	45.2368	35.2012	2145	3469	3241	175	473	171	N	0	50.1362	39.5249	1.26847	0.788351
BBOV_II007390	0.00833859	4.00804	0.982232	0.985387	0	14.2151	17.6572	16.0791	13.7292	16.1628	18.3211	767	1327	808	63	169	89	N	GO:0004672, GO:0005524, GO:0006468	15.9838	16.071	0.994571	1.00546
BBOV_II007400	0.536463	4.17874	0.174931	0.236033	0	13.9186	16.1669	14.3478	28.548	14.2501	22.0265	751	1215	721	131	149	107	N	0	14.8111	21.6082	0.685439	1.45892
BBOV_II007410	-0.858669	6.65619	0.10952	0.158554	0	97.7451	84.294	207.138	28.9838	135.902	49.1994	5274	6335	10409	133	1421	239	Y	GO:0016021	129.726	71.3617	1.81786	0.550097
BBOV_II007420	1.17472	6.02853	0.0805818	0.121309	0	43.1087	24.3634	52.7347	16.3442	209.447	45.0823	2326	1831	2650	75	2190	219	N	GO:0016021	40.0689	90.2913	0.443774	2.2534
BBOV_II007430	-0.518741	5.57064	0.216896	0.284465	0	44.9806	33.1055	89.3107	39.2262	39.4985	38.0832	2427	2488	4488	180	413	185	N	GO:0009055, GO:0015035, GO:0045454	55.7989	38.936	1.43309	0.697791
BBOV_II007440	-1.11472	2.93741	0.0115634	0.0220283	1	7.39483	9.87311	13.2135	4.14054	5.64265	4.1171	399	742	664	19	59	20	N	GO:0006744, GO:0008689	10.1605	4.63343	2.19286	0.456025
BBOV_II007445	-1.06227	4.66232	0.00425455	0.00900936	1	30.6542	32.2406	38.765	18.5235	14.6326	15.645	1654	2423	1948	85	153	76	N	GO:0005737	33.8866	16.267	2.08315	0.480043
BBOV_II007450	-0.525764	7.55285	0.16136	0.220319	0	201.847	243.727	218.779	120.076	208.395	132.571	10891	18317	10994	551	2179	644	N	GO:0003677, GO:0003918, GO:0006265	221.451	153.681	1.44098	0.69397
BBOV_II007460	-0.299983	6.44106	0.443822	0.522315	0	129.289	99.0904	58.844	87.1693	59.1044	87.2826	6976	7447	2957	400	618	424	N	GO:0005515	95.7411	77.8521	1.22978	0.813152
BBOV_II007470	2.26791	9.40455	5.41616e-07	2.10478e-06	1	215.747	266.814	216.929	1378.8	698.158	1292.36	11641	20052	10901	6327	7300	6278	N	GO:0016307, GO:0046488	233.163	1123.11	0.207606	4.81682
BBOV_II007480	0.0950041	6.53293	0.790574	0.832972	0	83.1594	82.5509	102.882	74.0939	123.469	88.9294	4487	6204	5170	340	1291	432	N	GO:0005829, GO:0005634, GO:0000502, GO:0061578, GO:0046872, GO:0008237, GO:0030163, GO:0009651	89.5309	95.4974	0.937522	1.06664
BBOV_II007490	2.28302	3.9064	4.08485e-08	1.7814e-07	1	3.83641	6.94577	4.85557	30.7272	22.3793	23.2616	207	522	244	141	234	113	N	0	5.21259	25.456	0.204768	4.88357
BBOV_II007500	1.17921	5.43792	0.00222354	0.00502589	1	22.5551	37.43	19.9596	65.5949	58.5305	57.0219	1217	2813	1003	301	612	277	N	GO:0017025	26.6482	60.3824	0.441324	2.26591
BBOV_II007510	2.17791	5.45724	2.733e-06	9.80754e-06	1	12.1208	10.2191	25.7505	80.4137	45.4281	92.0173	654	768	1294	369	475	447	N	GO:0015030, GO:0005737, GO:0005829, GO:0016020, GO:0005654, GO:0004017, GO:0005524, GO:0050145, GO:0015949	16.0301	72.6197	0.220741	4.5302
BBOV_II007520	2.67972	5.50475	8.90569e-09	4.13403e-08	1	17.3102	13.7186	6.04957	87.6052	54.4181	95.9285	934	1031	304	402	569	466	N	0	12.3594	79.3173	0.155823	6.41754
BBOV_II007530	1.45885	4.20344	0.00117473	0.00279152	1	11.5834	7.61108	10.6663	28.7659	13.7719	39.9359	625	572	536	132	144	194	N	GO:0016021	9.9536	27.4912	0.362064	2.76194
BBOV_II007540	0.694812	4.99299	0.064796	0.100221	0	26.5213	26.8916	19.7009	44.0205	29.5522	45.0823	1431	2021	990	202	309	219	N	GO:0003677, GO:0003899, GO:0006351	24.3713	39.5517	0.616188	1.62288
BBOV_II007550	-1.68071	2.62459	0.000823352	0.00202711	1	7.04269	6.66635	13.0941	1.52546	2.86914	3.91125	380	501	658	7	30	19	N	GO:0016972, GO:0055114	8.93439	2.76862	3.22702	0.309883
BBOV_II007555	-1.17268	4.94511	0.00259573	0.00576665	1	39.7541	34.7156	52.4163	23.7536	18.1712	14.4099	2145	2609	2634	109	190	70	N	0	42.2953	18.7782	2.25236	0.443979
BBOV_II007560	0.241334	4.24836	0.630047	0.693908	0	24.4456	21.6756	6.04957	19.6131	27.2569	14.6157	1319	1629	304	90	285	71	N	0	17.3902	20.4952	0.848502	1.17855
BBOV_II007570	-0.0541462	6.9378	0.873078	0.899199	0	109.495	134.391	130.583	125.524	117.444	117.749	5908	10100	6562	576	1228	572	N	0	124.823	120.239	1.03813	0.963273
BBOV_II007580	-1.28392	7.05501	0.000228518	0.000613904	1	183.814	187.682	192.909	73.4402	90.1867	67.9322	9918	14105	9694	337	943	330	N	GO:0016772, GO:0016020	188.135	77.1864	2.43742	0.41027
BBOV_II007590	-0.550263	8.27302	0.151478	0.208732	0	318.293	416.893	367.113	256.714	299.252	196.592	17174	31331	18448	1178	3129	955	N	GO:0006886, GO:0006888, GO:0030127	367.433	250.852	1.46474	0.682716
BBOV_II007600	-0.971812	4.76211	0.0083595	0.0164484	0	41.2183	35.1547	30.4866	17.8697	17.3105	19.3504	2224	2642	1532	82	181	94	N	GO:0071013, GO:0005829, GO:0043186, GO:0071011, GO:0034719, GO:0097526, GO:0005685, GO:0005689, GO:0005686, GO:0071004, GO:0005687, GO:0005682, GO:0003729, GO:0000398, GO:0000387	35.6199	18.1769	1.95963	0.510302
BBOV_II007610	-1.21758	5.76363	0.00283115	0.00622669	1	85.8838	83.509	57.5107	22.0103	48.106	26.967	4634	6276	2890	101	503	131	N	GO:0016021	75.6345	32.3611	2.3372	0.427862
BBOV_II007620	-6.73798	5.84379	6.35732e-36	2.81023e-34	1	140.205	79.5837	117.827	1.52546	0.765105	1.02928	7565	5981	5921	7	8	5	N	GO:0016021	112.539	1.10661	101.696	0.00983319
BBOV_II007630	-0.323065	6.11824	0.386016	0.465325	0	95.4841	74.9132	60.8937	49.2507	80.7186	54.5516	5152	5630	3060	226	844	265	N	GO:0006397	77.097	61.507	1.25347	0.797787
BBOV_II007640	1.06755	5.35501	0.00913863	0.0177858	1	25.6873	36.4454	17.4323	62.544	65.4165	38.7008	1386	2739	876	287	684	188	N	GO:0004672, GO:0005524, GO:0006468	26.5216	55.5537	0.477405	2.09466
BBOV_II007650	2.26149	6.28816	2.94073e-05	9.17357e-05	1	26.6696	42.0206	12.4175	76.9269	232.783	78.8425	1439	3158	624	353	2434	383	N	0	27.0359	129.518	0.208743	4.79058
BBOV_II007660	1.64718	6.52772	8.37897e-06	2.81227e-05	1	52.5051	39.3461	42.4664	173.031	101.472	146.569	2833	2957	2134	794	1061	712	N	0	44.7725	140.357	0.318989	3.1349
BBOV_II007670	2.51423	7.91372	3.31005e-08	1.45657e-07	1	99.2463	65.6788	50.9437	561.588	240.817	431.267	5355	4936	2560	2577	2518	2095	N	GO:0005097, GO:0032313	71.9563	411.224	0.174981	5.71491
BBOV_II007680	-1.85888	5.46656	5.53889e-07	2.14818e-06	1	59.1215	68.4864	78.6643	18.0876	21.3273	17.2918	3190	5147	3953	83	223	84	N	0	68.7574	18.9023	3.63752	0.274912
BBOV_II007690	0.546011	3.10365	0.180511	0.242803	0	6.24575	8.9683	5.83067	10.2424	9.2769	11.322	337	674	293	47	97	55	N	0	7.01491	10.2804	0.682354	1.46551
BBOV_II007700	0.478318	4.02043	0.248036	0.318751	0	16.7171	16.1536	7.88035	21.1386	17.0236	18.7328	902	1214	396	97	178	91	N	0	13.5837	18.965	0.716251	1.39616
BBOV_II007710	-0.258856	7.45573	0.484368	0.559772	0	205.758	204.807	162.9	139.253	210.786	128.865	11102	15392	8186	639	2204	626	N	0	191.155	159.635	1.19745	0.835107
BBOV_II007720	-1.236	5.0209	0.00564537	0.011546	1	74.9676	31.5753	29.0538	17.8697	22.8575	16.6743	4045	2373	1460	82	239	81	N	0	45.1989	19.1338	2.36225	0.423325
BBOV_II007730	-1.51677	3.96473	0.000622273	0.00156879	1	14.8823	28.3153	24.7157	11.5499	6.0252	6.38151	803	2128	1242	53	63	31	N	0	22.6378	7.98555	2.83484	0.352753
BBOV_II007740	-1.29895	4.50251	0.000576294	0.00146044	1	33.5454	27.2509	34.6059	13.7292	11.1897	13.9982	1810	2048	1739	63	117	68	N	GO:0005654, GO:0004536, GO:0016888, GO:0046872, GO:0006308	31.8007	12.9723	2.45143	0.407925
BBOV_II007750	2.4631	5.89015	9.45699e-09	4.38471e-08	1	17.199	20.9704	16.7557	143.829	105.393	53.7282	928	1576	842	660	1102	261	N	GO:0003777, GO:0005524, GO:0008017, GO:0007018	18.3084	100.984	0.1813	5.51571
BBOV_II007760	-7.3044	8.83719	4.18549e-38	2.23035e-36	1	1031.33	721.935	969.622	7.19147	3.53861	6.79322	55647	54256	48725	33	37	33	N	GO:0016021	907.628	5.8411	155.387	0.00643557
BBOV_II007770	-7.13645	7.32279	8.41468e-34	3.30637e-32	1	226.96	250.141	472.702	2.39716	1.14766	3.49954	12246	18799	23754	11	12	17	N	GO:0016021	316.601	2.34812	134.832	0.00741665
BBOV_II007780	-7.12257	5.37086	2.02368e-32	7.15646e-31	1	117.984	61.0749	63.6995	0.871693	0.382552	0.617566	6366	4590	3201	4	4	3	Y	0	80.9193	0.623937	129.692	0.0077106
BBOV_II007790	-4.85753	3.79608	9.98865e-17	8.97363e-16	1	20.4794	20.5845	36.2775	0.217923	0.669467	1.8527	1105	1547	1823	1	7	9	Y	GO:0016021	25.7805	0.913362	28.2259	0.0354285
BBOV_II007800	-4.64146	3.17297	1.01679e-10	5.57084e-10	1	4.61482	17.6971	26.7255	0.871693	0.669467	0.41171	249	1330	1343	4	7	2	Y	GO:0016021	16.3458	0.650957	25.1104	0.0398241
BBOV_II007810	-0.650351	2.67961	0.147379	0.204022	0	6.50522	6.10749	10.2484	6.31978	4.59063	3.70539	351	459	515	29	48	18	N	0	7.62038	4.87193	1.56414	0.639329
BBOV_II007820	-6.43883	4.096	5.7198e-18	5.73454e-17	1	47.5752	13.0666	37.3123	0	0.191276	1.02928	2567	982	1875	0	2	5	Y	0	32.6514	0.406851	80.2539	0.0124605
BBOV_II007830	-0.588471	1.59728	0.320043	0.396108	0	1.31587	4.51076	4.51727	1.96131	3.63425	1.02928	71	339	227	9	38	5	N	0	3.44797	2.20828	1.56138	0.640458
BBOV_II007840	-0.385409	2.54706	0.438058	0.516534	0	3.59548	9.80658	6.00977	3.92262	6.98158	3.70539	194	737	302	18	73	18	Y	GO:0016021	6.47061	4.86987	1.3287	0.752613
BBOV_II007850	-4.95569	3.2808	2.26112e-07	9.13369e-07	1	43.9612	4.41762	5.15407	0	0.956381	0.617566	2372	332	259	0	10	3	Y	GO:0016021	17.8443	0.524649	34.0119	0.0294015
BBOV_III000005	-4.25863	2.66088	9.01432e-12	5.40304e-11	1	15.0677	12.2549	6.02967	0.65377	0.765105	0.205855	813	921	303	3	8	1	Y	GO:0016021	11.1174	0.541577	20.5279	0.0487143
BBOV_III000010	-5.02989	5.18995	1.00306e-25	1.92211e-24	1	80.7685	62.8845	65.3512	3.26885	1.81712	1.44099	4358	4726	3284	15	19	7	Y	GO:0016021	69.6681	2.17565	32.0217	0.0312288
BBOV_III000015	-1.41047	0.470137	0.0499933	0.0801623	0	0.593069	1.21085	3.38298	0.435847	0.956381	0.41171	32	91	170	2	10	2	N	0	1.72897	0.601313	2.87532	0.347787
BBOV_III000020	-7.42172	5.31092	4.75183e-39	2.64066e-37	1	75.1529	67.2489	90.7833	0.435847	0.478191	0.41171	4055	5054	4562	2	5	2	Y	0	77.7284	0.441916	175.89	0.00568539
BBOV_III000030	-5.44662	1.99372	1.47095e-13	9.88252e-13	1	6.50522	5.06962	9.05445	0.217923	0.0956381	0.205855	351	381	455	1	1	1	N	GO:0016021	6.87643	0.173139	39.7163	0.0251786
BBOV_III000040	-4.80456	3.58232	2.49878e-10	1.32069e-09	1	41.8113	18.0563	6.26846	1.52546	0.382552	0.617566	2256	1357	315	7	4	3	N	0	22.0454	0.84186	26.1865	0.0381876
BBOV_III000045	-7.2877	5.73893	6.837e-29	1.70487e-27	1	159.054	46.2918	109.37	0.871693	0.573829	0.617566	8582	3479	5496	4	6	3	Y	GO:0016021	104.905	0.687696	152.546	0.00655541
BBOV_III000050	-7.78763	6.92254	1.87576e-29	4.86446e-28	1	443.337	119.382	157.985	1.30754	0.669467	1.44099	23921	8972	7939	6	7	7	Y	GO:0005515	240.235	1.13933	210.856	0.00474257
BBOV_III000060	-7.31645	7.19867	1.28647e-34	5.38104e-33	1	484.166	186.91	201.009	2.17923	1.53021	1.8527	26124	14047	10101	10	16	9	N	GO:0016021	290.695	1.85405	156.79	0.00637797
BBOV_III000070	-5.9539	4.39978	1.66832e-16	1.46166e-15	1	55.5446	11.6295	53.9685	0.871693	0.382552	0.823421	2997	874	2712	4	4	4	Y	GO:0016021	40.3809	0.692555	58.307	0.0171506
BBOV_III000080	-3.48832	7.15187	1.22811e-17	1.19733e-16	1	204.924	259.841	315.572	29.8555	20.084	19.7621	11057	19528	15858	137	210	96	N	GO:0016021	260.112	23.2339	11.1954	0.0893224
BBOV_III000090	-4.33205	2.33247	1.33596e-08	6.12838e-08	1	13.6406	2.32856	10.2484	0.217923	0.573829	0.41171	736	175	515	1	6	2	N	0	8.7392	0.401154	21.7851	0.0459029
BBOV_III000100	-3.48488	3.86429	1.1066e-10	6.02896e-10	1	20.2385	14.8097	42.4863	2.833	2.58223	1.44099	1092	1113	2135	13	27	7	N	0	25.8448	2.28541	11.3086	0.0884281
BBOV_III000110	-1.82926	6.20346	2.52864e-06	9.10777e-06	1	86.3286	144.877	112.235	25.0612	41.6026	29.6431	4658	10888	5640	115	435	144	N	GO:0016021	114.48	32.1023	3.5661	0.280418
BBOV_III000120	-0.338934	4.51055	0.361546	0.440054	0	23.6486	30.5375	21.7904	18.5235	22.6662	18.7328	1276	2295	1095	85	237	91	N	GO:0005507, GO:0016531, GO:0006825, GO:0005758	25.3255	19.9742	1.26791	0.788699
BBOV_III000130	-0.356478	7.18423	0.342955	0.420718	0	183.054	196.97	109.469	143.394	136.571	102.31	9877	14803	5501	658	1428	497	N	0	163.165	127.425	1.28048	0.78096
BBOV_III000140	-1.46488	5.14009	7.10207e-05	0.000209296	1	52.5607	57.6419	43.7002	19.6131	19.2233	16.8801	2836	4332	2196	90	201	82	N	0	51.3009	18.5722	2.76225	0.362024
BBOV_III000150	-0.292516	5.74604	0.423074	0.502061	0	71.6686	54.7146	50.5656	43.1488	60.0607	40.9652	3867	4112	2541	198	628	199	N	0	58.983	48.0582	1.22732	0.814782
BBOV_III000180	1.07036	5.26372	0.00562146	0.0115092	1	25.3166	32.8394	16.4572	55.3525	48.9667	52.4931	1366	2468	827	254	512	255	N	0	24.8711	52.2708	0.475812	2.10167
BBOV_III000190	-0.468642	6.5201	0.174113	0.235248	0	97.0038	119.236	102.863	70.3892	69.3376	90.988	5234	8961	5169	323	725	442	N	GO:0003676, GO:0005524	106.367	76.905	1.3831	0.723013
BBOV_III000200	-1.43227	6.68082	0.00100464	0.00241985	1	178.996	197.342	71.4605	43.3667	71.2504	51.0521	9658	14831	3591	199	745	248	N	0	149.266	55.2231	2.70297	0.369964
BBOV_III000210	-2.67415	7.03992	1.54368e-09	7.64957e-09	1	238.432	167.577	274.459	20.7027	54.5137	30.8783	12865	12594	13792	95	570	150	N	0	226.823	35.3649	6.41378	0.155914
BBOV_III000220	-1.97555	5.13512	4.23941e-07	1.66243e-06	1	49.8919	47.343	69.1123	11.332	16.3541	14.4099	2692	3558	3473	52	171	70	N	GO:0005515	55.4491	14.032	3.95162	0.253061
BBOV_III000230	1.13036	6.042	0.00411505	0.00872347	1	30.9693	55.2468	38.0088	86.2976	120.313	65.0502	1671	4152	1910	396	1258	316	N	GO:0003700, GO:0006355	41.4083	90.5535	0.45728	2.18684
BBOV_III000240	-0.144989	4.82091	0.70117	0.758707	0	35.7324	31.0697	21.9894	22.664	30.5086	26.967	1928	2335	1105	104	319	131	N	0	29.5972	26.7132	1.10796	0.90256
BBOV_III000250	-1.62293	5.28133	0.000100752	0.000287335	1	82.974	47.5293	44.1379	13.0754	20.8491	22.6441	4477	3572	2218	60	218	110	N	0	58.2138	18.8562	3.08725	0.323913
BBOV_III000260	-0.379778	5.68818	0.28493	0.357772	0	63.9032	63.4966	47.0831	39.662	47.8191	46.5233	3448	4772	2366	182	500	226	N	GO:0005730, GO:0005634, GO:0030687, GO:0000466, GO:0000463, GO:0042273	58.161	44.6681	1.30207	0.768009
BBOV_III000270	-0.502454	4.93657	0.227335	0.295763	0	32.0442	22.7933	52.3765	20.7027	31.4649	23.2616	1729	1713	2632	95	329	113	N	GO:0004252	35.738	25.1431	1.42138	0.703539
BBOV_III000280	-1.42962	5.59314	0.000161298	0.000444368	1	61.5494	55.9787	92.2957	29.2017	25.0572	23.6733	3321	4207	4638	134	262	115	N	0	69.9413	25.9774	2.69239	0.371418
BBOV_III000290	-0.542175	4.29403	0.161085	0.220022	0	16.8283	25.7473	26.626	13.5112	15.6847	18.3211	908	1935	1338	62	164	89	N	GO:0016021	23.0672	15.839	1.45636	0.686646
BBOV_III000300	-0.664993	5.58552	0.107578	0.156149	0	58.6026	71.3339	46.1279	22.4461	55.1832	32.9368	3162	5361	2318	103	577	160	N	0	58.6881	36.8554	1.59239	0.627987
BBOV_III000310	-0.0200196	5.95161	0.956527	0.964711	0	58.0651	66.3973	62.3463	42.0592	78.4233	63.4034	3133	4990	3133	193	820	308	N	GO:0005829, GO:0022626, GO:0005634, GO:0000502, GO:0019773, GO:0004298, GO:0010043, GO:0006511	62.2696	61.2953	1.0159	0.984353
BBOV_III000320	4.31368	4.88861	9.71961e-18	9.62068e-17	1	2.42787	3.48619	2.70638	81.5033	63.695	26.5553	131	262	136	374	666	129	N	0	2.87348	57.2512	0.0501908	19.924
BBOV_III000330	0.805018	5.09231	0.0549141	0.0866948	0	17.2917	22.2877	35.1432	59.2751	41.6982	29.6431	933	1675	1766	272	436	144	N	0	24.9075	43.5388	0.572076	1.74802
BBOV_III000340	-1.91068	3.85529	1.81956e-05	5.86905e-05	1	17.9033	22.1812	26.9245	3.26885	8.41615	5.76395	966	1667	1353	15	88	28	N	0	22.3363	5.81632	3.84029	0.260397
BBOV_III000345	-1.42965	2.99575	0.00103129	0.00247943	1	11.4166	11.9089	10.3678	4.35847	5.2601	2.67612	616	895	521	20	55	13	N	GO:0016021	11.2311	4.09823	2.74048	0.364899
BBOV_III000350	-1.37528	6.00457	0.000443457	0.00113789	1	92.0924	103.255	81.5298	28.7659	51.7402	25.7319	4969	7760	4097	132	541	125	N	0	92.2925	35.4127	2.6062	0.3837
BBOV_III000360	-1.09352	5.52597	0.00816688	0.0161265	1	54.0063	70.4025	62.8836	16.1263	42.3677	28.8197	2914	5291	3160	74	443	140	N	GO:0003746, GO:0006414	62.4308	29.1046	2.14505	0.466189
BBOV_III000370	-3.19218	6.15463	4.06646e-14	2.91317e-13	1	100.97	133.22	148.015	17.6518	8.70307	15.8509	5448	10012	7438	81	91	77	N	0	127.402	14.0686	9.05578	0.110427
BBOV_III000380	-0.892511	3.48555	0.109884	0.159021	0	15.8275	22.6203	4.33818	5.44808	11.1897	6.17566	854	1700	218	25	117	30	N	0	14.262	7.60447	1.87548	0.533197
BBOV_III000385	-0.651057	4.61182	0.217094	0.284534	0	33.5084	46.6112	8.79575	16.7801	25.2485	14.4099	1808	3503	442	77	264	70	N	0	29.6384	18.8128	1.57544	0.634743
BBOV_III000390	11.1623	9.41843	2.73008e-61	7.08001e-59	1	0.685736	0.651998	0.437797	1659.05	899.668	1548.85	37	49	22	7613	9407	7524	Y	0	0.591844	1369.19	0.000432258	2313.43
BBOV_III000400	-1.96536	3.99316	5.93132e-06	2.03106e-05	1	30.8396	22.5006	21.0342	6.97355	8.12924	3.70539	1664	1691	1057	32	85	18	N	GO:0004659, GO:0016021	24.7914	6.26939	3.95436	0.252885
BBOV_III000410	7.53403	5.75615	1.74358e-34	7.21546e-33	1	0.574535	0.798365	0.358198	152.764	124.712	47.9643	31	60	18	701	1304	233	Y	0	0.577033	108.48	0.00531924	187.997
BBOV_III000412	6.94441	6.8945	3.4909e-26	6.9639e-25	1	1.59387	3.11362	1.03479	357.394	260.231	93.4583	86	234	52	1640	2721	454	N	0	1.9141	237.028	0.0080754	123.833
BBOV_III000414	4.11056	6.96174	3.08277e-11	1.76122e-10	1	14.7711	22.1546	4.11928	342.358	254.78	112.397	797	1665	207	1571	2664	546	Y	0	13.6817	236.511	0.0578478	17.2867
BBOV_III000420	4.08526	1.4058	6.35812e-13	4.14985e-12	1	0.166801	0.518937	0.298498	6.5377	6.79031	3.70539	9	39	15	30	71	18	N	0	0.328079	5.6778	0.0577827	17.3062
BBOV_III000430	-0.484786	1.60859	0.388042	0.467332	0	3.20628	1.67657	5.33317	1.52546	3.82552	1.64684	173	126	268	7	40	8	N	GO:0005525	3.40534	2.33261	1.45988	0.684986
BBOV_III000440	-0.195297	3.83399	0.73358	0.785907	0	15.2901	5.18937	24.8152	6.10185	22.188	10.9103	825	390	1247	28	232	53	N	0	15.0982	13.0667	1.15547	0.865451
BBOV_III000450	-1.54411	3.37128	0.00031643	0.000830575	1	14.9935	11.0707	18.7855	5.88393	5.16446	4.32296	809	832	944	27	54	21	N	GO:0008270, GO:0016787	14.9499	5.12378	2.91774	0.34273
BBOV_III000455	2.31287	7.71267	1.18117e-07	4.95124e-07	1	68.3697	49.299	93.5693	459.382	214.229	376.303	3689	3705	4702	2108	2240	1828	N	GO:0008233, GO:0006465, GO:0005787, GO:0016021	70.4127	349.972	0.201195	4.97029
BBOV_III000460	0.772548	3.69212	0.0542868	0.0859136	0	12.2506	7.8772	8.69625	16.5622	12.9111	19.968	661	592	437	76	135	97	N	GO:0015031	9.60801	16.4804	0.582995	1.71528
BBOV_III000470	2.2168	6.97703	5.37512e-07	2.09092e-06	1	62.7355	32.56	38.8844	322.962	144.031	157.068	3385	2447	1954	1482	1506	763	N	GO:0003676, GO:0005524	44.7266	208.02	0.215011	4.65093
BBOV_III000480	0.999135	6.05076	0.017806	0.0321716	0	48.3166	27.4238	57.1923	131.19	65.799	68.9615	2607	2061	2874	602	688	335	N	GO:0004526, GO:0001682	44.3109	88.6501	0.49984	2.00064
BBOV_III000500	-0.818501	7.79766	0.0421014	0.06922	0	239.118	383.667	228.371	124.652	216.62	141.011	12902	28834	11476	572	2265	685	N	GO:0003743, GO:0005737, GO:0005852	283.719	160.761	1.76485	0.566621
BBOV_III000510	-2.77025	8.8642	1.96103e-10	1.04213e-09	1	801.421	618.227	1016.29	118.986	99.4636	138.746	43242	46462	51070	546	1040	674	Y	GO:0006629	811.978	119.065	6.8196	0.146636
BBOV_III000520	-1.08255	7.32855	0.016474	0.0300723	1	137.518	304.523	212.033	54.045	151.682	102.722	7420	22886	10655	248	1586	499	N	0	218.025	102.816	2.12053	0.471581
BBOV_III000530	-1.41892	5.05583	0.00179613	0.00411966	1	28.3932	50.603	65.0129	13.7292	27.3525	12.3513	1532	3803	3267	63	286	60	N	GO:0004252, GO:0016021	48.003	17.811	2.69514	0.371039
BBOV_III000540	-1.48568	5.67207	0.000233158	0.000624215	1	51.7267	108.91	63.3811	22.8819	30.6042	26.3495	2791	8185	3185	105	320	128	N	0	74.6727	26.6119	2.80599	0.35638
BBOV_III000550	-0.0198271	9.04968	0.962022	0.969248	0	415.852	735.36	449.32	475.073	546.954	556.632	22438	55265	22579	2180	5719	2704	N	GO:0005829, GO:0022625, GO:0022626, GO:0005886, GO:0042788, GO:0005774, GO:0003723, GO:0003735, GO:0002181	533.511	526.22	1.01386	0.986334
BBOV_III000560	-0.0183248	5.74677	0.961243	0.968965	0	70.5566	42.3799	48.9935	64.5053	54.6094	40.7593	3807	3185	2462	296	571	198	N	0	53.9767	53.2913	1.01286	0.987303
BBOV_III000570	0.39413	3.63454	0.398117	0.477102	0	15.2345	12.2416	4.73617	13.9471	16.5454	11.7337	822	920	238	64	173	57	N	GO:0003700, GO:0006355	10.7374	14.0754	0.762849	1.31088
BBOV_III000580	-1.32393	6.86028	0.000267729	0.000709445	1	201.347	171.223	124.295	68.4279	72.4937	57.4336	10864	12868	6246	314	758	279	N	GO:0016491, GO:0055114	165.621	66.1184	2.50492	0.399214
BBOV_III000590	0.550462	4.74579	0.158756	0.217527	0	15.9202	29.1004	20.3974	25.9329	37.3945	32.3193	859	2187	1025	119	391	157	N	0	21.806	31.8822	0.683955	1.46209
BBOV_III000600	-1.47891	6.9633	4.44155e-05	0.000134722	1	214.784	195.573	139.279	59.2751	73.9283	63.8151	11589	14698	6999	272	773	310	N	0	183.212	65.6728	2.78977	0.358453
BBOV_III000610	-0.885388	6.78687	0.0106675	0.0204719	0	127.473	134.072	167.418	69.2996	79.284	83.5772	6878	10076	8413	318	829	406	N	0	142.987	77.3869	1.8477	0.541215
BBOV_III000620	2.81757	7.26864	9.25835e-10	4.67727e-09	1	59.8814	32.6797	22.666	261.508	192.711	358.394	3231	2456	1139	1200	2015	1741	N	GO:0016787	38.409	270.871	0.141798	7.05227
BBOV_III000630	0.963326	7.99208	0.015601	0.0286128	0	168.376	127.459	222.302	374.828	247.033	388.655	9085	9579	11171	1720	2583	1888	N	GO:0046873, GO:0030001, GO:0055085, GO:0016020	172.712	336.839	0.512744	1.95029
BBOV_III000640	-1.20659	5.36319	0.000787928	0.00194359	1	54.933	52.9848	63.1622	25.715	22.3793	26.1436	2964	3982	3174	118	234	127	N	GO:0016787	57.0267	24.746	2.30448	0.433937
BBOV_III000650	4.8232	4.39381	1.65141e-21	2.37048e-20	1	1.0564	2.39509	0.915395	42.495	35.1948	47.1408	57	180	46	195	368	229	Y	0	1.45563	41.6102	0.0349825	28.5857
BBOV_III000660	3.89438	6.57526	1.99347e-17	1.89599e-16	1	6.24575	14.7032	15.2632	202.015	136.667	200.297	337	1105	767	927	1429	973	N	GO:0016868, GO:0005975	12.0707	179.66	0.0671866	14.8839
BBOV_III000670	7.7921	8.92526	5.9385e-34	2.38152e-32	1	4.11441	5.85467	3.12428	1411.49	466.236	1030.1	222	440	157	6477	4875	5004	N	0	4.36446	969.275	0.00450281	222.084
BBOV_III000680	7.03915	7.28175	7.52421e-39	4.06517e-37	1	1.57534	3.22007	2.24869	364.15	185.347	380.832	85	242	113	1671	1938	1850	N	GO:0016021	2.34803	310.11	0.00757162	132.072
BBOV_III000690	8.2964	5.52003	9.59362e-43	6.54722e-41	1	0.407735	0.319346	0.139299	118.332	52.6966	107.251	22	24	7	543	551	521	Y	0	0.288793	92.7598	0.00311334	321.198
BBOV_III000700	-2.5786	3.63213	7.4637e-07	2.85766e-06	1	26.3174	9.56707	25.6908	1.96131	3.72989	4.52881	1420	719	1291	9	39	22	N	0	20.5251	3.40667	6.02497	0.165976
BBOV_III000710	-4.58673	3.74908	7.42458e-13	4.79761e-12	1	41.3665	10.4187	22.7058	1.08962	1.43457	0.41171	2232	783	1141	5	15	2	N	0	24.8303	0.978633	25.3725	0.0394128
BBOV_III000715	1.18625	6.20188	0.00396519	0.00842413	1	29.7646	38.6542	66.7044	75.6194	132.746	98.8105	1606	2905	3352	347	1388	480	N	GO:0016021	45.0411	102.392	0.439889	2.2733
BBOV_III000720	-1.71993	5.63004	3.65996e-06	1.28727e-05	1	75.19	88.0197	63.0428	26.5866	22.5706	19.5562	4057	6615	3168	122	236	95	N	0	75.4175	22.9045	3.2927	0.303703
BBOV_III000730	-1.26279	5.45042	0.000812628	0.00200325	1	48.0942	61.5007	74.4455	21.1386	30.4129	24.9085	2595	4622	3741	97	318	121	N	GO:0016021	61.3468	25.4867	2.40702	0.415452
BBOV_III000740	-1.04277	5.10401	0.00628187	0.0126876	1	39.6059	38.7207	59.6002	24.8433	23.7183	18.3211	2137	2910	2995	114	248	89	N	GO:0016020	45.9756	22.2942	2.06222	0.484914
BBOV_III000750	0.206725	5.157	0.583616	0.651463	0	32.5632	40.3307	26.4469	31.381	48.3929	34.5837	1757	3031	1329	144	506	168	N	0	33.1136	38.1192	0.868687	1.15116
BBOV_III000760	-2.35408	4.92544	6.73239e-08	2.87791e-07	1	49.0394	41.4884	60.0778	6.5377	14.8239	7.61664	2646	3118	3019	30	155	37	N	GO:0005829, GO:0070626, GO:0004018, GO:0044208, GO:0006189, GO:0006974	50.2018	9.65942	5.19719	0.192412
BBOV_III000770	0.888434	5.46744	0.0567895	0.0893653	0	45.7775	33.9837	13.6115	75.1835	38.2552	59.698	2470	2554	684	345	400	290	N	GO:0003735, GO:0006412, GO:0005840	31.1242	57.7123	0.5393	1.85425
BBOV_III000780	-0.548454	7.17061	0.122318	0.174229	0	208.63	170.198	133.946	125.306	114.383	110.956	11257	12791	6731	575	1196	539	N	GO:0005829, GO:0005769, GO:0005789, GO:0000139, GO:0042470, GO:0043025, GO:0098793, GO:0005525, GO:0003924, GO:0000045, GO:0006914, GO:0016477, GO:0042742, GO:0006897, GO:0006888, GO:0030252, GO:0072606, GO:0032482, GO:0047496	170.925	116.882	1.46238	0.683819
BBOV_III000790	-2.16169	5.6286	1.07621e-08	4.97203e-08	1	85.5131	63.2704	91.7584	17.2159	16.641	19.968	4614	4755	4611	79	174	97	N	0	80.1806	17.9416	4.46897	0.223765
BBOV_III000800	-2.50027	4.88181	4.05372e-06	1.41935e-05	1	53.9137	21.476	72.555	9.15278	4.11244	13.1747	2909	1614	3646	42	43	64	Y	0	49.3149	8.81332	5.5955	0.178715
BBOV_III000810	4.03403	8.44293	2.53353e-18	2.61417e-17	1	48.3166	41.515	30.4468	805.88	448.065	716.994	2607	3120	1530	3698	4685	3483	N	0	40.0928	656.98	0.0610259	16.3865
BBOV_III000820	3.73841	9.56861	6.8016e-11	3.79057e-10	1	158.998	112.343	46.4264	1955.21	838.842	1447.57	8579	8443	2333	8972	8771	7032	N	0	105.923	1413.87	0.0749165	13.3482
BBOV_III000830	-0.495702	5.45668	0.184536	0.247533	0	36.3811	58.7463	58.446	41.1875	31.6562	36.2305	1963	4415	2937	189	331	176	N	GO:0016021	51.1911	36.3581	1.40797	0.710242
BBOV_III000840	2.61242	8.97008	4.19648e-09	2.01784e-08	1	123.266	169.187	130.742	958.427	576.985	1052.95	6651	12715	6570	4398	6033	5115	N	0	141.065	862.787	0.163499	6.11624
BBOV_III000850	1.38658	5.83358	8.12959e-05	0.000236001	1	32.0998	29.7524	33.1333	72.5685	81.1011	94.6934	1732	2236	1665	333	848	460	N	GO:0005634	31.6618	82.7877	0.382446	2.61474
BBOV_III000860	1.57634	7.05985	1.81875e-05	5.86905e-05	1	78.5445	57.5754	65.2517	149.931	241.773	208.531	4238	4327	3279	688	2528	1013	N	GO:0044183	67.1239	200.079	0.335488	2.98074
BBOV_III000870	0.433976	5.93557	0.521083	0.593736	0	58.0281	93.3022	4.91527	91.5278	71.8242	47.7584	3131	7012	247	420	751	232	N	0	52.0819	70.3701	0.740113	1.35115
BBOV_III000880	-0.959552	7.96215	0.0380635	0.0631955	0	208.797	522.889	255.495	112.666	248.85	145.745	11266	39297	12839	517	2602	708	N	0	329.06	169.087	1.9461	0.513849
BBOV_III000885	-1.41963	4.08514	0.017582	0.0318112	1	37.9008	30.1915	4.67647	7.40939	9.46817	10.2928	2045	2269	235	34	99	50	N	GO:0003747, GO:0006415	24.2563	9.05678	2.67824	0.373379
BBOV_III000890	-2.13678	5.23514	4.21043e-07	1.6544e-06	1	68.0917	44.3492	69.4904	18.3056	8.79871	14.6157	3674	3333	3492	84	92	71	N	GO:0016021	60.6438	13.9067	4.36077	0.229317
BBOV_III000900	-0.493583	5.92182	0.173569	0.234683	0	84.9756	70.9879	56.1774	40.9696	50.5926	59.0804	4585	5335	2823	188	529	287	Y	GO:0016021	70.7136	50.2142	1.40824	0.710106
BBOV_III000910	0.948829	7.36506	0.109484	0.158554	0	135.479	184.236	18.0691	235.575	218.055	198.444	7310	13846	908	1081	2280	964	N	0	112.595	217.358	0.518015	1.93045
BBOV_III000920	1.8661	8.90789	6.41686e-05	0.000191423	1	116.112	300.904	203.735	806.534	554.414	902.263	6265	22614	10238	3701	5797	4383	N	GO:0003700, GO:0006355	206.917	754.404	0.274279	3.64593
BBOV_III000930	-1.8091	8.33207	8.77e-06	2.93844e-05	1	371.743	459.113	671.641	133.587	137.719	157.479	20058	34504	33751	613	1440	765	N	GO:0016491, GO:0055114	500.832	142.928	3.50408	0.285382
BBOV_III000940	-0.761571	7.51936	0.0411643	0.0678801	0	271.922	232.125	187.636	123.78	172.531	111.368	14672	17445	9429	568	1804	541	N	GO:0016021	230.561	135.893	1.69663	0.589402
BBOV_III000950	-0.516847	6.63681	0.212243	0.279683	0	67.684	162.906	120.315	55.5704	105.202	84.1948	3652	12243	6046	255	1100	409	N	0	116.968	81.6557	1.43246	0.698101
BBOV_III000960	-0.594104	5.82362	0.158131	0.216747	0	42.6639	104.559	56.5555	32.6885	55.5657	46.5233	2302	7858	2842	150	581	226	N	GO:0003677, GO:0003899, GO:0006351	67.9262	44.9258	1.51196	0.661392
BBOV_III000970	0.29807	8.8504	0.462644	0.539636	0	347.835	525.59	368.725	474.855	435.153	617.36	18768	39500	18529	2179	4550	2999	N	GO:0003735, GO:0006412, GO:0022627	414.05	509.123	0.813262	1.22962
BBOV_III000980	-0.127079	8.67514	0.754611	0.803789	0	346.908	574.077	359.014	328.628	388.099	455.352	18718	43144	18041	1508	4058	2212	N	GO:0009507, GO:0022625, GO:0022626, GO:0016020, GO:0042788, GO:0003729, GO:0003723, GO:0003735, GO:0002181, GO:0000463	426.666	390.693	1.09208	0.915688
BBOV_III000990	-0.265494	5.48296	0.621294	0.686267	0	62.7726	71.1609	12.1588	51.4299	41.5069	28.6139	3387	5348	611	236	434	139	N	GO:0008017	48.6975	40.5169	1.2019	0.832013
BBOV_III001000	-1.38757	8.04218	0.00215622	0.00488224	1	383.771	182.16	576.997	122.909	163.732	150.068	20707	13690	28995	564	1712	729	N	0	380.976	145.57	2.61714	0.382097
BBOV_III001010	-0.53244	2.96039	0.395486	0.474681	0	16.1611	9.12797	1.75119	4.14054	7.07722	7.41079	872	686	88	19	74	36	N	0	9.01343	6.20952	1.45155	0.688918
BBOV_III001015	0.220453	3.7492	0.589138	0.657226	0	11.1386	9.00822	17.0741	16.1263	12.146	15.2333	601	677	858	74	127	74	N	GO:0016021	12.407	14.5019	0.855542	1.16885
BBOV_III001020	-0.738777	5.18284	0.12592	0.178574	0	40.7735	32.9459	61.8488	11.5499	45.715	23.4675	2200	2476	3108	53	478	114	N	0	45.1894	26.9108	1.67923	0.595512
BBOV_III001030	1.06682	3.21222	0.0132054	0.0247561	1	6.65349	5.66839	5.89037	7.19147	13.5806	17.2918	359	426	296	33	142	84	N	0	6.07075	12.688	0.478465	2.09002
BBOV_III001040	2.20094	7.26778	6.72804e-08	2.87791e-07	1	40.6623	51.0421	73.8286	297.901	173.679	289.844	2194	3836	3710	1367	1816	1408	N	GO:0031305, GO:0005739, GO:0050833, GO:0006850	55.1777	253.808	0.217399	4.59983
BBOV_III001050	0.59898	5.08939	0.101703	0.148766	0	25.8726	21.9949	33.5114	42.495	43.2284	37.4656	1396	1653	1684	195	452	182	N	GO:0005515	27.1263	41.063	0.660602	1.51377
BBOV_III001060	0.0155184	5.94521	0.974268	0.979303	0	109.866	48.4075	25.3923	47.9431	73.5457	64.021	5928	3638	1276	220	769	311	N	GO:0046872	61.2219	61.8366	0.99006	1.01004
BBOV_III001070	-0.571733	4.41554	0.153358	0.210864	0	24.5753	20.651	30.7851	11.1141	21.8055	17.9094	1326	1552	1547	51	228	87	N	GO:0071013, GO:0005829, GO:1990726, GO:0120115, GO:0005634, GO:0005681, GO:0097526, GO:0005689, GO:0071004, GO:0046540, GO:0005688, GO:0008266, GO:0030490, GO:0045292, GO:0000956, GO:0006396, GO:0008033	25.3371	16.943	1.49544	0.668702
BBOV_III001080	-0.0406347	4.09607	0.918685	0.93503	0	16.7357	15.5415	19.5815	10.8962	22.0924	17.086	903	1168	984	50	231	83	N	GO:0005515	17.2862	16.6915	1.03563	0.965597
BBOV_III001090	0.106419	8.93126	0.816641	0.85465	0	631.433	557.538	221.446	591.008	488.137	439.295	34070	41901	11128	2712	5104	2134	N	GO:0003743, GO:0006413	470.139	506.147	0.928859	1.07659
BBOV_III001100	-0.0292529	7.92233	0.939179	0.950187	0	211.744	316.725	206.441	194.388	235.939	289.844	11425	23803	10374	892	2467	1408	N	0	244.97	240.057	1.02047	0.979944
BBOV_III001110	-0.583876	8.75903	0.145697	0.202126	0	451.066	629.551	477.975	270.443	400.341	368.893	24338	47313	24019	1241	4186	1792	N	GO:0003735, GO:0006412, GO:0005622, GO:0005840	519.531	346.559	1.49911	0.667061
BBOV_III001120	-0.394749	7.53573	0.284717	0.357644	0	217.193	215.865	198.899	155.597	206.387	118.367	11719	16223	9995	714	2158	575	N	GO:0030424, GO:0005737, GO:0005794, GO:0030496, GO:0043209, GO:0043005, GO:0043025, GO:0032991, GO:0005096, GO:0005093, GO:0017137, GO:0050771, GO:0090315, GO:0045773, GO:0015031, GO:0032482, GO:0051592	210.652	160.117	1.31561	0.760101
BBOV_III001130	-1.26569	4.70991	0.0013135	0.00309855	1	41.3851	42.1537	26.1684	11.9858	16.4498	17.086	2233	3168	1315	55	172	83	N	0	36.569	15.1738	2.41	0.414937
BBOV_III001150	-0.615134	3.98804	0.202415	0.268414	0	8.84043	20.4115	27.7205	16.5622	13.1981	7.41079	477	1534	1393	76	138	36	N	0	18.9908	12.3903	1.53271	0.652438
BBOV_III001160	4.00693	8.50742	2.88527e-16	2.48862e-15	1	42.2561	31.2161	54.5655	959.734	418.895	680.146	2280	2346	2742	4404	4380	3304	N	0	42.6792	686.258	0.0621912	16.0794
BBOV_III001170	3.08818	0.312986	4.31058e-07	1.68694e-06	1	0.1112	0.292734	0.557197	3.7047	2.67787	1.8527	6	22	28	17	28	9	N	GO:0003735, GO:0006412, GO:0005622, GO:0005840	0.320377	2.74509	0.116709	8.5683
BBOV_III001180	2.36965	6.46892	2.74509e-09	1.34489e-08	1	40.6252	22.7667	23.1038	149.495	117.635	180.123	2192	1711	1161	686	1230	875	N	0	28.8319	149.085	0.193393	5.17082
BBOV_III001190	-5.83079	6.75476	3.87619e-29	9.79117e-28	1	260.431	106.675	266.061	3.48677	3.53861	4.1171	14052	8017	13370	16	37	20	N	GO:0016021	211.056	3.71416	56.8246	0.017598
BBOV_III001195	-6.02084	7.49936	6.94624e-28	1.54405e-26	1	588.25	221.28	256.151	5.23016	6.50339	4.52881	31740	16630	12872	24	68	22	Y	0	355.227	5.42079	65.5305	0.0152601
BBOV_III001200	-4.36124	3.40226	7.43786e-08	3.16557e-07	1	40.9403	11.2569	5.21377	1.96131	0.382552	0.617566	2209	846	262	9	4	3	Y	0	19.137	0.987143	19.3863	0.0515829
BBOV_III001210	-7.15579	7.10917	2.70748e-49	3.00917e-47	1	270.551	257.872	290.459	2.17923	1.91276	1.64684	14598	19380	14596	10	20	8	N	GO:0016021	272.96	1.91295	142.691	0.00700814
BBOV_III001220	1.26977	1.4816	0.0142308	0.0264111	1	1.35294	1.42375	2.38799	6.75562	3.72989	2.05855	73	107	120	31	39	10	N	0	1.72156	4.18135	0.411723	2.42882
BBOV_III001230	-5.95705	6.03989	2.62663e-31	8.4443e-30	1	154.68	90.4547	139.657	1.52546	1.53021	3.29368	8346	6798	7018	7	16	16	N	GO:0016021	128.264	2.11645	60.6033	0.0165008
BBOV_III001240	2.73414	6.01645	1.68552e-11	9.88942e-11	1	22.2401	16.2201	12.5767	114.192	83.4921	142.246	1200	1219	632	524	873	691	N	GO:0016021	17.0123	113.31	0.15014	6.66047
BBOV_III001250	-0.215156	6.71543	0.538013	0.610345	0	91.592	136.773	110.026	86.5156	99.5593	105.398	4942	10279	5529	397	1041	512	N	GO:0022626, GO:0022627, GO:0003735, GO:0000028, GO:0006412	112.797	97.1576	1.16097	0.861347
BBOV_III001260	1.17896	8.35277	0.00541647	0.0111305	1	225.7	155.109	220.451	621.517	281.941	458.234	12178	11657	11078	2852	2948	2226	N	GO:0016740	200.42	453.897	0.441553	2.26473
BBOV_III001270	-0.665094	4.30738	0.282336	0.355433	0	12.51	6.94577	52.7745	11.5499	12.433	21.6148	675	522	2652	53	130	105	N	0	24.0768	15.1992	1.58408	0.631282
BBOV_III001280	3.48532	8.40695	7.07865e-14	4.9884e-13	1	47.2787	57.1629	62.7244	810.457	350.131	712.053	2551	4296	3152	3719	3661	3459	N	0	55.722	624.214	0.0892675	11.2023
BBOV_III001285	-4.64239	4.15084	4.39851e-15	3.39488e-14	1	58.2319	18.7483	22.3078	1.30754	1.2433	1.44099	3142	1409	1121	6	13	7	Y	0	33.096	1.33061	24.8728	0.0402045
BBOV_III001290	-6.06077	6.02072	3.98113e-28	9.00384e-27	1	163.724	70.3892	146.384	1.08962	2.67787	1.64684	8834	5290	7356	5	28	8	Y	GO:0016021	126.832	1.80478	70.2759	0.0142296
BBOV_III001295	-1.75044	0.826409	0.0119874	0.0227358	1	1.42707	1.59673	4.03968	1.52546	0.191276	0.617566	77	120	203	7	2	3	N	0	2.35449	0.778102	3.02594	0.330475
BBOV_III001300	-1.33261	-0.186174	0.0515279	0.082149	0	0.778403	0.878201	1.41289	0	0.382552	0.823421	42	66	71	0	4	4	N	0	1.02317	0.401991	2.54524	0.39289
BBOV_III001310	-5.97031	2.41853	7.56702e-16	6.3439e-15	1	9.84123	12.5742	6.20876	0.217923	0.191276	0	531	945	312	1	2	0	N	GO:0016021	9.54141	0.1364	69.9518	0.0142956
BBOV_III001320	-7.52917	8.07846	2.64696e-36	1.21137e-34	1	773.955	330.616	504.582	4.35847	1.91276	2.67612	41760	24847	25356	20	20	13	Y	0	536.384	2.98245	179.847	0.00556029
BBOV_III001330	-3.37421	6.12103	2.0573e-11	1.19804e-10	1	158.868	69.8037	149.07	14.6009	5.73829	16.4684	8572	5246	7491	67	60	80	N	GO:0016021	125.914	12.2692	10.2626	0.097441
BBOV_III001340	0.575603	4.04355	0.174917	0.236033	0	17.4214	8.79532	13.6314	12.8575	25.2485	20.9972	940	661	685	59	264	102	N	0	13.2827	19.7011	0.674213	1.48321
BBOV_III001350	-0.411096	7.03798	0.274959	0.347495	0	125.934	164.264	159.418	71.9147	142.788	123.101	6795	12345	8011	330	1493	598	N	GO:0022626, GO:0022627, GO:0003735, GO:0000028, GO:0006412	149.872	112.601	1.331	0.751316
BBOV_III001355	-0.786053	5.83948	0.0656372	0.101241	0	101.582	50.8159	64.3562	31.163	63.5993	30.4666	5481	3819	3234	143	665	148	N	GO:0005515	72.2512	41.743	1.73086	0.577748
BBOV_III001360	-2.22339	5.31417	3.24976e-09	1.58217e-08	1	60.2891	72.2786	61.9483	12.6396	13.7719	15.2333	3253	5432	3113	58	144	74	N	0	64.8387	13.8816	4.67085	0.214094
BBOV_III001370	0.440681	5.85769	0.311464	0.386649	0	66.2013	57.8948	23.5416	49.4686	86.6481	64.021	3572	4351	1183	227	906	311	N	0	49.2125	66.7126	0.73768	1.3556
BBOV_III001380	0.455233	5.50576	0.239241	0.309288	0	41.2924	38.428	35.3422	32.2526	69.1464	55.9926	2228	2888	1776	148	723	272	N	0	38.3542	52.4639	0.731059	1.36788
BBOV_III001390	2.38487	8.38221	1.51894e-06	5.58475e-06	1	99.8579	135.616	86.4451	297.247	963.745	419.945	5388	10192	4344	1364	10077	2040	N	GO:0005524, GO:0035299	107.306	560.312	0.191511	5.22162
BBOV_III001400	5.67847	8.69821	1.5578e-19	1.88193e-18	1	6.48669	29.2601	11.9996	666.192	1008.41	772.369	350	2199	603	3057	10544	3752	N	GO:0004672, GO:0005524, GO:0006468	15.9155	815.656	0.0195125	51.2493
BBOV_III001405	-1.28653	4.28123	0.00246188	0.00550069	1	29.7276	35.0216	16.6761	12.4216	8.41615	12.763	1604	2632	838	57	88	62	N	0	27.1418	11.2003	2.42331	0.412658
BBOV_III001410	0.0550539	5.32522	0.892645	0.915232	0	52.4124	33.8773	31.5413	29.2017	34.0472	59.2863	2828	2546	1585	134	356	288	N	0	39.277	40.8451	0.96161	1.03992
BBOV_III001420	-0.312064	5.50385	0.615032	0.68026	0	65.9233	77.5079	6.90526	44.8922	47.5321	28.6139	3557	5825	347	206	497	139	N	GO:0006352, GO:0005634	50.1122	40.3461	1.24206	0.805115
BBOV_III001430	-0.128606	3.61975	0.842621	0.874779	0	12.9919	23.4453	1.75119	11.5499	14.0588	9.26348	701	1762	88	53	147	45	N	0	12.7295	11.6241	1.0951	0.913162
BBOV_III001440	-0.671831	4.23677	0.29724	0.371908	0	35.4915	30.3645	2.92528	16.7801	16.0672	10.2928	1915	2282	147	77	168	50	N	0	22.9271	14.38	1.59437	0.627207
BBOV_III001450	-3.26761	5.23822	2.32792e-10	1.23373e-09	1	90.8878	85.425	25.9694	8.28109	6.0252	6.79322	4904	6420	1305	38	63	33	N	GO:0016787	67.4274	7.03317	9.58706	0.104307
BBOV_III001460	-1.15712	5.42808	0.0302418	0.0513267	0	32.489	75.9112	68.8337	9.80655	48.5842	20.5855	1753	5705	3459	45	508	100	N	0	59.078	26.3254	2.24414	0.445604
BBOV_III001470	-1.21207	4.12412	0.00523442	0.0108135	1	14.9935	27.4105	29.611	8.06316	14.2501	8.44006	809	2060	1488	37	149	41	N	GO:0016021	24.005	10.2511	2.3417	0.42704
BBOV_III001480	-0.291437	9.80748	0.483809	0.559369	0	823.809	1231.2	903.435	727.21	820.958	869.121	44450	92529	45399	3337	8584	4222	N	GO:0003735, GO:0006412, GO:0005622, GO:0005840	986.148	805.763	1.22387	0.817081
BBOV_III001490	-0.421989	3.53594	0.289383	0.362778	0	10.3972	15.129	13.8304	8.93486	8.79871	11.7337	561	1137	695	41	92	57	N	0	13.1189	9.82244	1.3356	0.748725
BBOV_III001500	-0.851109	6.409	0.0228691	0.0400543	0	89.2754	111.119	126.882	42.495	79.6666	58.8746	4817	8351	6376	195	833	286	Y	GO:0003746, GO:0006414	109.092	60.3454	1.80779	0.55316
BBOV_III001510	-1.8994	3.94724	3.96616e-05	0.000121197	1	27.8001	12.6541	30.7453	6.75562	4.87754	7.61664	1500	951	1545	31	51	37	N	GO:0003677, GO:0003916, GO:0006265	23.7332	6.4166	3.69871	0.270364
BBOV_III001520	-1.60544	9.00256	0.00485735	0.0101151	1	937.864	1114.06	262.758	156.905	418.991	184.446	50604	83726	13204	720	4381	896	N	GO:0008380	771.562	253.447	3.04427	0.328486
BBOV_III001530	-1.98958	6.59493	1.12763e-06	4.22182e-06	1	118.28	130.014	213.148	48.8148	41.7939	25.526	6382	9771	10711	224	437	124	N	GO:0016021	153.814	38.7116	3.97333	0.251678
BBOV_III001540	-0.0208528	8.4522	0.966772	0.973026	0	317.125	214.72	526.292	525.413	367.25	150.274	17111	16137	26447	2411	3840	730	N	0	352.712	347.646	1.01457	0.985635
BBOV_III001550	-1.32441	6.01072	0.000701154	0.00174503	1	86.6066	77.5345	111.201	24.8433	50.4969	34.172	4673	5827	5588	114	528	166	N	0	91.7806	36.504	2.51426	0.397732
BBOV_III001560	-1.76772	5.93912	9.54501e-06	3.1844e-05	1	92.667	59.2387	130.941	29.4196	26.1092	27.5846	5000	4452	6580	135	273	134	N	0	94.2823	27.7045	3.40314	0.293846
BBOV_III001570	-0.906778	3.09462	0.0647328	0.100163	0	15.9202	6.17402	10.4872	4.35847	4.30372	8.85177	859	464	527	20	45	43	N	GO:0008080	10.8605	5.83798	1.86031	0.537544
BBOV_III001580	-0.456809	8.14274	0.21959	0.287355	0	320.35	377.906	282.18	231.652	212.317	270.494	17285	28401	14180	1063	2220	1314	N	GO:0003735, GO:0006412, GO:0022625	326.812	238.154	1.37227	0.728719
BBOV_III001590	-1.78663	4.76602	2.36543e-05	7.5176e-05	1	50.4664	36.2325	38.3272	6.75562	15.9716	13.1747	2723	2723	1926	31	167	64	N	0	41.6754	11.9673	3.48243	0.287155
BBOV_III001600	-4.76445	6.46725	6.3471e-19	7.05435e-18	1	132.773	93.1292	282.678	8.93486	5.54701	4.32296	7164	6999	14205	41	58	21	Y	0	169.527	6.26828	27.0452	0.0369751
BBOV_III001610	-0.90329	6.59603	0.0153515	0.0282619	0	117.428	138.623	121.389	60.1468	93.2472	47.9643	6336	10418	6100	276	975	233	N	GO:0016192	125.813	67.1194	1.87447	0.533485
BBOV_III001620	6.83335	8.92494	9.08477e-38	4.53074e-36	1	6.19015	8.9683	10.2086	961.696	776.486	1156.08	334	674	513	4413	8119	5616	N	GO:0016021	8.4557	964.755	0.00876461	114.095
BBOV_III001630	1.2593	6.89218	0.000422379	0.0010874	1	75.2085	69.7105	65.391	182.62	195.484	125.16	4058	5239	3286	838	2044	608	N	0	70.1034	167.755	0.417892	2.39296
BBOV_III001640-B	1.96506	2.07663	0.00237473	0.00533046	1	0.908136	3.81884	0.636796	4.35847	9.94636	6.58737	49	287	32	20	104	32	N	GO:0004190, GO:0006508	1.78793	6.96407	0.256736	3.89505
BBOV_III001650	3.89959	7.41121	1.12647e-11	6.65951e-11	1	6.54229	38.2949	19.4223	301.388	378.057	279.963	353	2878	976	1383	3953	1360	N	GO:0006511	21.4198	319.803	0.0669782	14.9302
BBOV_III001660	-1.22217	5.88829	0.00196555	0.00448445	1	82.3068	60.1834	105.211	25.2791	46.767	33.7603	4441	4523	5287	116	489	164	Y	GO:0019288, GO:0055114	82.567	35.2688	2.34108	0.427154
BBOV_III001670	-0.579064	4.62172	0.138792	0.193791	0	29.95	28.4617	29.412	28.1121	15.6847	15.2333	1616	2139	1478	129	164	74	N	0	29.2746	19.6767	1.48778	0.672142
BBOV_III001680	-2.21473	6.79511	7.5415e-08	3.20617e-07	1	178.977	132.183	234.799	56.0063	29.3609	32.5251	9657	9934	11799	257	307	158	N	GO:0016491, GO:0055114	181.986	39.2974	4.63099	0.215936
BBOV_III001690	-1.24307	2.95918	0.00319224	0.00694121	1	9.28523	10.7779	11.6414	3.7047	4.68627	4.94052	501	810	585	17	49	24	Y	0	10.5682	4.44383	2.37817	0.420491
BBOV_III001695	-0.301614	3.21203	0.480308	0.556236	0	10.0822	9.8465	10.4275	5.88393	12.146	6.17566	544	740	524	27	127	30	N	GO:0016021	10.1187	8.06854	1.2541	0.797386
BBOV_III001700	0.241666	6.74263	0.478765	0.555111	0	83.493	109.389	101.509	112.231	124.999	110.75	4505	8221	5101	515	1307	538	N	0	98.1305	115.993	0.846002	1.18203
BBOV_III001710	-0.63984	7.1573	0.129278	0.182471	0	110.107	227.64	183.298	68.6458	159.333	106.015	5941	17108	9211	315	1666	515	N	GO:0003676, GO:0005524	173.682	111.331	1.56004	0.641008
BBOV_III001720	-0.512032	6.39489	0.141554	0.197081	0	93.2415	90.468	112.454	81.7212	58.2436	67.9322	5031	6799	5651	375	609	330	N	GO:0005829, GO:0010008, GO:0005770, GO:0031902, GO:0005765, GO:0005525, GO:0003924, GO:0045022, GO:0008333, GO:0016042, GO:0045732, GO:0048524, GO:0006622, GO:0016032	98.7213	69.299	1.42457	0.701966
BBOV_III001730	-5.99597	5.82018	9.8251e-31	2.93997e-29	1	132.792	87.9266	109.35	3.05093	1.43457	0.823421	7165	6608	5495	14	15	4	N	GO:0016021	110.023	1.76964	62.1724	0.0160843
BBOV_III001740	0.142544	6.53946	0.690774	0.749542	0	102.49	77.814	84.8531	97.8476	73.0675	122.072	5530	5848	4264	449	764	593	N	GO:0016021	88.3856	97.6624	0.905011	1.10496
BBOV_III001750	-0.729706	6.43982	0.0443956	0.0726847	0	87.7927	116.082	120.295	49.9044	62.8342	82.7538	4737	8724	6045	229	657	402	N	0	108.057	65.1642	1.65822	0.603056
BBOV_III001760	0.350264	5.51833	0.399821	0.478554	0	34.8057	31.5088	54.6053	32.0347	74.1195	47.5526	1878	2368	2744	147	775	231	N	GO:0031625, GO:0006511, GO:0031461	40.3066	51.2356	0.786691	1.27115
BBOV_III001770	0.816983	7.22002	0.0628025	0.0974867	0	160.184	101.858	62.1075	225.769	113.236	232.411	8643	7655	3121	1036	1184	1129	N	GO:0018024	108.05	190.472	0.567276	1.76281
BBOV_III001780	1.48029	5.9014	0.00302021	0.00659294	1	46.7042	37.4433	10.8255	74.3118	68.5725	122.278	2520	2814	544	341	717	594	N	0	31.6577	88.3875	0.358169	2.79198
BBOV_III001785	0.783481	4.49101	0.0471176	0.076338	0	22.1474	11.5763	16.0592	24.8433	33.4733	27.1729	1195	870	807	114	350	132	N	0	16.5943	28.4965	0.582328	1.71725
BBOV_III001790	3.94828	4.80066	1.64571e-10	8.80579e-10	1	1.79774	1.80963	6.76596	59.2751	26.4918	74.5196	97	136	340	272	277	362	N	GO:0003735, GO:0006412, GO:0005622, GO:0005840	3.45778	53.4288	0.0647174	15.4518
BBOV_III001795	3.09801	3.11195	1.54268e-07	6.357e-07	1	1.18614	1.22416	3.30338	15.2546	7.36413	26.5553	64	92	166	70	77	129	N	GO:0016021	1.90456	16.3914	0.116193	8.60638
BBOV_III001800	3.12462	6.38822	3.37596e-10	1.76749e-09	1	14.8453	10.0195	27.1235	173.903	77.6581	202.15	801	753	1363	798	812	982	N	0	17.3294	151.237	0.114585	8.72717
BBOV_III001805	2.07811	5.94157	3.04582e-07	1.21193e-06	1	28.7638	20.0922	22.1088	89.5665	67.138	143.275	1552	1510	1111	411	702	696	N	0	23.6549	99.9932	0.236565	4.22716
BBOV_III001810	1.85905	6.63129	5.08777e-06	1.75612e-05	1	41.9225	32.6797	54.3068	178.261	92.769	197.003	2262	2456	2729	818	970	957	N	0	42.9697	156.011	0.275427	3.63073
BBOV_III001815	3.07261	7.9294	9.36448e-12	5.58709e-11	1	60.493	45.4403	49.7298	482.482	237.374	590.187	3264	3415	2499	2214	2482	2867	N	GO:0015078, GO:0015991, GO:0033179	51.8877	436.681	0.118823	8.41589
BBOV_III001820	0.567285	8.40758	0.13454	0.188735	0	286.211	286.946	247.933	458.293	337.985	420.562	15443	21565	12459	2103	3534	2043	N	GO:0003676	273.697	405.613	0.674772	1.48198
BBOV_III001830	-0.154196	5.38842	0.697121	0.755376	0	39.5688	62.991	29.4916	36.1753	35.8643	46.7291	2135	4734	1482	166	375	227	N	GO:0016627, GO:0006629, GO:0005737, GO:0016021	44.0171	39.5896	1.11184	0.899413
BBOV_III001840	0.110612	6.16914	0.758558	0.806355	0	57.1199	77.2817	73.1122	83.9005	84.6397	55.375	3082	5808	3674	385	885	269	N	0	69.1713	74.6384	0.926752	1.07904
BBOV_III001850	0.234514	3.26201	0.569786	0.640228	0	7.20949	8.13001	11.0643	7.84524	10.2333	12.9689	389	611	556	36	107	63	N	0	8.80128	10.3491	0.850437	1.17587
BBOV_III001860	0.193644	7.31065	0.659462	0.72067	0	87.4406	107.007	249.863	170.416	132.841	205.032	4718	8042	12556	782	1389	996	N	0	148.104	169.43	0.87413	1.14399
BBOV_III001870	0.113598	3.79007	0.770818	0.81658	0	12.7695	13.6121	13.3528	13.0754	11.1897	18.9387	689	1023	671	60	117	92	N	GO:0003676	13.2448	14.4012	0.919699	1.08731
BBOV_III001880	0.200546	6.37031	0.698357	0.756505	0	57.7871	90.2684	82.7039	31.8168	173.488	59.2863	3118	6784	4156	146	1814	288	N	0	76.9198	88.1969	0.872138	1.14661
BBOV_III001890	-0.870322	6.68866	0.0173921	0.0314969	0	166.578	128.058	104.654	61.6723	90.5693	65.8737	8988	9624	5259	283	947	320	N	GO:0016021	133.096	72.7051	1.83063	0.546259
BBOV_III001900	-1.4344	5.69266	0.000125302	0.000352186	1	79.5083	78.3861	67.2417	20.0489	28.5958	34.5837	4290	5891	3379	92	299	168	N	GO:0008168, GO:0006139	75.0454	27.7428	2.70504	0.36968
BBOV_III001910	1.80555	6.92196	1.85769e-06	6.78537e-06	1	43.5164	54.7545	63.9184	237.754	136.476	193.092	2348	4115	3212	1091	1427	938	N	GO:0005509	54.0631	189.107	0.285886	3.4979
BBOV_III001915	3.50792	7.38743	1.79707e-15	1.44434e-14	1	22.1659	24.4832	34.7452	428.437	196.345	301.578	1196	1840	1746	1966	2053	1465	N	0	27.1314	308.787	0.0878647	11.3811
BBOV_III001920	4.68308	8.14751	2.75239e-20	3.5453e-19	1	19.5157	28.2887	16.0393	774.282	307.955	558.897	1053	2126	806	3553	3220	2715	N	GO:0016021	21.2812	547.044	0.0389022	25.7055
BBOV_III001925	3.429	6.42237	4.87008e-15	3.73661e-14	1	15.1047	15.1689	13.6712	187.85	81.8662	204.208	815	1140	687	862	856	992	N	0	14.6483	157.975	0.0927255	10.7845
BBOV_III001930	1.65062	5.26002	6.43577e-05	0.00019184	1	16.3279	12.4944	27.0837	59.9289	46.3845	69.3732	881	939	1361	275	485	337	N	0	18.6354	58.5622	0.318215	3.14253
BBOV_III001935	7.51353	11.7757	6.02393e-31	1.84512e-29	1	37.7711	41.2755	35.4616	8176.26	3155.48	9594.7	2038	3102	1782	37519	32994	46609	Y	0	38.1694	6975.48	0.00547193	182.751
BBOV_III001940	-0.46175	5.73396	0.196424	0.261675	0	57.2682	59.6245	67.6596	42.2771	54.8006	36.6422	3090	4481	3400	194	573	178	N	0	61.5174	44.5733	1.38014	0.724564
BBOV_III001950	-3.05138	6.20109	1.66857e-15	1.34384e-14	1	116.297	144.411	130.444	18.9593	15.1108	13.1747	6275	10853	6555	87	158	64	N	0	130.384	15.7483	8.27924	0.120784
BBOV_III001960	-0.53829	6.02116	0.168774	0.228995	0	58.6211	66.8364	104.673	67.9921	37.8727	52.9048	3163	5023	5260	312	396	257	N	0	76.7103	52.9232	1.44947	0.68991
BBOV_III001970	0.846607	7.74671	0.0297635	0.0505589	0	137.444	186.165	137.13	242.331	209.543	376.921	7416	13991	6891	1112	2191	1831	N	GO:0005829, GO:0022625, GO:0003735, GO:0002181, GO:0042273	153.58	276.265	0.555915	1.79884
BBOV_III001980	-1.24176	7.98545	0.00227704	0.0051349	1	420.393	210.489	436.564	153.636	138.675	159.126	22683	15819	21938	705	1450	773	N	0	355.815	150.479	2.36455	0.422914
BBOV_III001990	0.893836	3.93859	0.0522267	0.0830938	0	8.5995	8.76871	14.9846	13.7292	32.517	13.3806	464	659	753	63	340	65	N	0	10.7843	19.8756	0.542589	1.84301
BBOV_III001995	4.92283	6.01411	2.25252e-13	1.5004e-12	1	3.29894	5.86798	3.24368	31.381	245.599	99.6339	178	441	163	144	2568	484	N	0	4.13687	125.538	0.0329532	30.3461
BBOV_III002000	-0.824511	6.06453	0.0276275	0.0473858	0	80.194	95.0054	80.7338	34.8677	66.1816	43.0237	4327	7140	4057	160	692	209	N	GO:0006364	85.3111	48.0243	1.77641	0.562932
BBOV_III002010	0.436022	7.49024	0.340174	0.417701	0	193.767	182.187	82.5646	214.437	296.478	109.103	10455	13692	4149	984	3100	530	N	0	152.839	206.673	0.739524	1.35222
BBOV_III002020	-7.28522	8.35889	4.10494e-42	2.53464e-40	1	788.726	571.656	592.937	5.66601	3.15606	3.91125	42557	42962	29796	26	33	19	N	0	651.106	4.24444	153.402	0.00651881
BBOV_III002025	-1.30775	3.0803	0.00458694	0.00961406	1	11.8984	7.77075	15.2632	4.57639	3.34733	6.38151	642	584	767	21	35	31	N	GO:0016021	11.6441	4.76841	2.44193	0.409512
BBOV_III002030	0.726701	6.2324	0.0444648	0.0727674	0	71.7984	52.5058	45.7896	95.4504	77.7538	108.486	3874	3946	2301	438	813	527	N	GO:0005515	56.6979	93.8966	0.603834	1.65609
BBOV_III002040	0.0557467	3.68242	0.894815	0.916973	0	16.9581	11.0041	9.67134	8.49901	15.0152	15.4391	915	827	486	39	157	75	N	GO:0032040	12.5445	12.9844	0.966118	1.03507
BBOV_III002050	-0.213209	3.98808	0.578329	0.647395	0	14.4746	20.7442	15.5816	12.2037	16.0672	15.4391	781	1559	783	56	168	75	N	0	16.9335	14.57	1.16221	0.860428
BBOV_III002060	-1.02239	3.99227	0.0200461	0.0356722	1	16.7727	29.5661	16.6363	6.75562	9.46817	14.8216	905	2222	836	31	99	72	N	GO:0008168	20.9917	10.3485	2.02849	0.492978
BBOV_III002070	-1.77673	5.39086	1.4436e-05	4.70859e-05	1	41.2183	60.0104	91.9574	17.8697	19.1276	19.3504	2224	4510	4621	82	200	94	N	GO:0003689, GO:0005524, GO:0006260, GO:0005663	64.3954	18.7826	3.42846	0.291676
BBOV_III002080	1.81118	8.37712	0.000113344	0.000320895	1	121.672	143.227	177.905	616.505	232.401	705.466	6565	10764	8940	2829	2430	3427	N	0	147.601	518.124	0.284876	3.5103
BBOV_III002090	1.52176	7.55021	8.08927e-05	0.000235006	1	90.8322	102.763	97.2308	261.726	196.154	377.538	4901	7723	4886	1201	2051	1834	N	GO:0022627, GO:0005615, GO:0005622, GO:0003735, GO:0019731, GO:0061844, GO:0050830, GO:0002227, GO:0006412	96.942	278.473	0.34812	2.87257
BBOV_III002100	-0.804212	7.01849	0.040096	0.0663999	0	127.139	164.197	202.601	79.542	135.137	67.7264	6860	12340	10181	365	1413	329	N	GO:0006904, GO:0016192	164.646	94.135	1.74904	0.571743
BBOV_III002110	-0.63539	2.50991	0.160621	0.219542	0	7.96936	5.76153	6.48736	2.39716	5.45137	4.94052	430	433	326	11	57	24	N	GO:0016021	6.73942	4.26302	1.5809	0.63255
BBOV_III002120	-0.831542	4.89679	0.0300873	0.0510866	0	46.2223	29.2468	38.2078	16.7801	25.0572	21.8207	2494	2198	1920	77	262	106	N	0	37.8923	21.2193	1.78575	0.55999
BBOV_III002130	-1.3661	8.07925	0.000510157	0.00129876	1	269.401	421.35	477.1	151.675	164.593	136.688	14536	31666	23975	696	1721	664	N	GO:0000275, GO:0015986, GO:0045261, GO:0045262, GO:0046933	389.284	150.985	2.57829	0.387854
BBOV_III002140	-0.965165	5.87527	0.0406495	0.0671269	0	51.912	48.5406	131.498	56.878	37.4901	24.4968	2801	3648	6608	261	392	119	N	GO:0016021	77.317	39.6216	1.95138	0.512457
BBOV_III002145	-0.267649	4.55229	0.49152	0.565937	0	27.8742	21.343	27.3822	16.1263	28.7871	18.3211	1504	1604	1376	74	301	89	N	0	25.5331	21.0782	1.21135	0.825522
BBOV_III002150	0.600478	6.94608	0.097398	0.143243	0	96.7258	83.6686	113.788	107	173.296	165.508	5219	6288	5718	491	1812	804	N	0	98.0607	148.601	0.659891	1.5154
BBOV_III002160	-0.523171	4.95232	0.200522	0.266404	0	42.8121	30.2447	35.979	14.3829	33.9515	27.1729	2310	2273	1808	66	355	132	N	GO:0003677, GO:0003887, GO:0006260	36.3453	25.1691	1.44404	0.6925
BBOV_III002170	-0.494927	5.94853	0.153459	0.210864	0	63.7178	82.2582	70.2267	47.2894	53.3661	52.6989	3438	6182	3529	217	558	256	N	0	72.0676	51.1181	1.40982	0.709308
BBOV_III002180	-0.447995	5.67973	0.321626	0.397814	0	89.9055	62.0462	24.9943	35.3036	44.7586	49.6111	4851	4663	1256	162	468	241	N	GO:0000398, GO:0005681	58.982	43.2244	1.36455	0.732841
BBOV_III002190	-0.880171	6.84619	0.0123365	0.0233296	0	135.201	175.906	135.24	78.6703	69.7202	94.2817	7295	13220	6796	361	729	458	N	GO:0005829, GO:0009506, GO:0005524, GO:0016887, GO:0005525, GO:0046872, GO:1901001, GO:0046686, GO:0009651	148.782	80.8907	1.8393	0.543685
BBOV_III002200	-0.571688	6.97845	0.148169	0.204897	0	99.9506	228.865	122.822	113.974	94.6817	95.311	5393	17200	6172	523	990	463	N	0	150.546	101.322	1.48581	0.673033
BBOV_III002205	-0.300717	4.04207	0.580513	0.649093	0	29.5608	18.735	5.83067	7.84524	18.8407	17.086	1595	1408	293	36	197	83	N	0	18.0421	14.5906	1.23655	0.808698
BBOV_III002210	-0.88909	5.3453	0.0509126	0.081502	0	34.1014	40.9561	82.5049	30.2913	38.2552	16.2626	1840	3078	4146	139	400	79	N	0	52.5208	28.2697	1.85785	0.538257
BBOV_III002220	-0.724201	4.77789	0.0540465	0.085603	0	30.3948	39.0001	32.4766	17.4339	25.8223	18.1153	1640	2931	1632	80	270	88	N	0	33.9572	20.4571	1.65992	0.602439
BBOV_III002230	-0.990314	6.81001	0.00501003	0.0103886	0	143.133	158.795	144.971	57.0959	85.3092	82.3421	7723	11934	7285	262	892	400	N	0	148.966	74.9157	1.98845	0.502904
BBOV_III002240	-2.5011	4.71715	1.43033e-06	5.2739e-06	1	69.7412	23.2058	39.0834	7.62732	11.4766	3.91125	3763	1744	1964	35	120	19	Y	0	44.0101	7.67171	5.73667	0.174317
BBOV_III002250	-0.491416	6.15042	0.197724	0.263047	0	66.3496	91.8519	90.3853	41.6234	82.0575	52.6989	3580	6903	4542	191	858	256	N	GO:0005524, GO:0016887	82.8622	58.7933	1.40938	0.70953
BBOV_III002260	-0.533277	8.19749	0.160621	0.219542	0	337.363	431.915	271.733	222.718	250.763	245.791	18203	32460	13655	1022	2622	1194	N	GO:0005759	347.004	239.757	1.44731	0.690935
BBOV_III002280	-0.559384	5.13083	0.128264	0.181238	0	49.095	36.5119	39.0635	22.664	30.126	31.7017	2649	2744	1963	104	315	154	N	GO:0004239, GO:0006464	41.5568	28.1639	1.47553	0.677721
BBOV_III002290	-0.981452	5.61623	0.0092712	0.0180145	0	55.6002	72.6645	66.2467	25.715	43.9935	28.408	3000	5461	3329	118	460	138	N	GO:0016627, GO:0006784, GO:0055114, GO:0016020	64.8371	32.7055	1.98245	0.504425
BBOV_III002300	-0.28035	5.05982	0.442666	0.521336	0	29.5608	35.2611	44.5757	29.6376	31.7519	28.6139	1595	2650	2240	136	332	139	N	GO:0005634	36.4659	30.0011	1.21548	0.822717
BBOV_III002302	-0.636287	5.96931	0.0812682	0.122059	0	67.6654	73.6225	86.7436	64.2874	42.4633	40.1418	3651	5533	4359	295	444	195	N	GO:0005198, GO:0006886, GO:0016192, GO:0030130, GO:0030132	76.0105	48.9642	1.55237	0.644176
BBOV_III002304	0.852641	4.28679	0.104451	0.152349	0	10.8791	10.0993	20.8551	9.15278	43.8979	22.0265	587	759	1048	42	459	107	N	GO:0016021	13.9445	25.0257	0.557207	1.79467
BBOV_III002310	-4.97728	4.6395	1.02332e-16	9.15111e-16	1	71.6316	31.3491	38.9441	0.217923	2.48659	1.44099	3865	2356	1957	1	26	7	N	0	47.3083	1.38183	34.2359	0.0292091
BBOV_III002320	-4.9789	4.56909	1.9847e-17	1.89228e-16	1	68.7589	23.5917	42.6057	1.30754	2.10404	0.617566	3710	1773	2141	6	22	3	N	0	44.9854	1.34305	33.495	0.0298552
BBOV_III002330	-5.25105	5.43127	2.86e-10	1.49938e-09	1	17.0507	38.8138	193.108	0.871693	2.86914	2.67612	920	2917	9704	4	30	13	N	0	82.991	2.13898	38.7993	0.0257737
BBOV_III002340	-7.07695	4.72428	3.42174e-18	3.51202e-17	1	100.84	18.8015	34.1681	0.217923	0.191276	0.823421	5441	1413	1717	1	2	4	Y	GO:0005515	51.2699	0.410873	124.783	0.00801393
BBOV_III002350	-4.24683	5.08006	2.25835e-14	1.65442e-13	1	99.7282	45.0544	45.1329	2.833	5.35573	1.44099	5381	3386	2268	13	56	7	Y	0	63.3052	3.20991	19.7218	0.0507053
BBOV_III002355	-4.20093	2.47758	1.50458e-11	8.86792e-11	1	14.0854	6.51998	8.35795	0.871693	0.382552	0.41171	760	490	420	4	4	2	Y	0	9.65444	0.555319	17.3854	0.0575195
BBOV_III002360	-3.75815	5.77238	1.50641e-17	1.46133e-16	1	107.086	95.2848	100.256	3.92262	10.042	8.02835	5778	7161	5038	18	105	39	N	GO:0016021	100.875	7.33099	13.7601	0.0726737
BBOV_III002370	-0.45762	3.44813	0.310546	0.385703	0	8.26589	12.4013	16.7557	5.44808	12.6242	8.85177	446	932	842	25	132	43	N	0	12.4743	8.9747	1.38994	0.719456
BBOV_III002380	0.648818	6.77943	0.0693365	0.106314	0	86.2915	106.582	63.9383	149.06	127.103	126.601	4656	8010	3213	684	1329	615	N	0	85.6038	134.255	0.637624	1.56832
BBOV_III002390	-0.552921	6.45982	0.120346	0.17186	0	106.901	88.4588	118.046	69.7355	56.2352	87.9002	5768	6648	5932	320	588	427	N	0	104.469	71.2903	1.4654	0.682409
BBOV_III002400	-0.900632	2.69349	0.0456305	0.0743622	0	6.46816	6.48006	11.522	4.57639	4.39935	4.1171	349	487	579	21	46	20	N	GO:0070847, GO:0016592, GO:0005654, GO:0000151, GO:0003713, GO:0061630, GO:0060173, GO:0048147, GO:0016567, GO:0006357, GO:0006351	8.15675	4.36428	1.86898	0.535052
BBOV_III002410	-0.402611	4.80323	0.267554	0.339745	0	33.2304	32.7196	28.9742	19.831	25.7267	26.1436	1793	2459	1456	91	269	127	N	GO:0005737, GO:0005634, GO:0031386, GO:0006464, GO:0000398, GO:1903955	31.6414	23.9004	1.32389	0.755353
BBOV_III002420	-0.366179	5.88351	0.399663	0.478513	0	43.7203	55.8057	99.4795	52.0837	30.9867	71.6376	2359	4194	4999	239	324	348	N	GO:0008270	66.3352	51.5693	1.28633	0.777406
BBOV_III002430	-1.05211	4.72316	0.00452115	0.00951177	1	32.3964	38.9735	34.586	15.2546	19.9884	15.645	1748	2929	1738	70	209	76	N	0	35.3186	16.9627	2.08214	0.480275
BBOV_III002440	-0.219087	4.89451	0.59479	0.662392	0	29.0418	21.4228	45.2324	19.3952	31.7519	30.8783	1567	1610	2273	89	332	150	N	0	31.899	27.3418	1.16668	0.857135
BBOV_III002450	-1.82867	5.29328	6.33484e-07	2.44712e-06	1	60.0297	60.5294	61.2916	18.7414	17.4061	15.0274	3239	4549	3080	86	182	73	N	GO:0008440	60.6169	17.0583	3.55351	0.281412
BBOV_III002460	-2.6917	4.24673	5.92253e-08	2.55135e-07	1	19.701	24.1505	52.476	6.10185	5.45137	3.29368	1063	1815	2637	28	57	16	N	GO:0004751, GO:0006098	32.1092	4.94897	6.48805	0.154129
BBOV_III002465	-0.986995	3.25293	0.046144	0.0750106	0	16.5689	12.7472	7.74106	5.23016	3.44297	10.2928	894	958	389	24	36	50	N	GO:0016021	12.3524	6.32196	1.95388	0.511801
BBOV_III002470	-0.982234	5.52155	0.0132764	0.0248772	0	51.1707	56.4311	74.545	21.5744	43.4197	26.7612	2761	4241	3746	99	454	130	N	0	60.7156	30.5851	1.98514	0.503744
BBOV_III002480	0.118877	7.21421	0.759238	0.806729	0	137.87	141.39	147.737	232.524	118.017	113.426	7439	10626	7424	1067	1234	551	N	GO:0003824, GO:0009058	142.332	154.656	0.920316	1.08658
BBOV_III002500	1.91297	9.2256	1.76384e-05	5.70353e-05	1	244.548	338.946	170.542	1141.26	803.073	895.47	13195	25473	8570	5237	8397	4350	N	GO:0003824, GO:0008152	251.345	946.603	0.265524	3.76614
BBOV_III002510	3.75846	8.28437	1.80459e-17	1.73759e-16	1	42.46	44.3092	42.1281	751.617	385.039	608.302	2291	3330	2117	3449	4026	2955	N	0	42.9658	581.653	0.0738684	13.5376
BBOV_III002520	1.88659	8.45596	4.21142e-05	0.000128088	1	167.004	128.763	153.15	803.701	270.178	586.481	9011	9677	7696	3688	2825	2849	N	0	149.639	553.453	0.270373	3.69859
BBOV_III002530	-0.116894	5.71084	0.757458	0.805498	0	43.4052	71.7065	48.1179	57.3138	55.6614	37.4656	2342	5389	2418	263	582	182	N	GO:0004830, GO:0005737, GO:0006436	54.4099	50.147	1.08501	0.921652
BBOV_III002540	1.47219	5.60788	3.989e-05	0.000121799	1	25.4834	28.2222	24.1386	78.2345	59.7738	78.225	1375	2121	1213	359	625	380	N	GO:0008270, GO:0006355, GO:0005634	25.9481	72.0778	0.360001	2.77777
BBOV_III002550	1.18832	4.21489	0.00751586	0.0149855	1	14.0854	5.70831	14.507	33.3423	22.2837	22.6441	760	429	729	153	233	110	N	GO:0008318, GO:0018342	11.4336	26.09	0.438236	2.28188
BBOV_III002570	-5.55666	7.67707	8.82525e-27	1.82505e-25	1	540.397	386.861	271.235	11.9858	5.16446	8.64592	29158	29074	13630	55	54	42	N	0	399.498	8.59872	46.4601	0.0215238
BBOV_III002580	-3.32754	7.25295	9.43144e-14	6.57496e-13	1	209.39	221.16	398.615	35.7394	18.5538	28.6139	11298	16621	20031	164	194	139	N	0	276.388	27.6357	10.0011	0.0999886
BBOV_III002590	-0.300878	4.56545	0.412075	0.491257	0	24.8904	29.7258	23.4023	18.3056	21.136	23.8792	1343	2234	1176	84	221	116	N	0	26.0061	21.1069	1.23211	0.811613
BBOV_III002600	-1.24015	6.61516	0.00296518	0.00648008	1	90.5356	201.853	119.718	41.4054	79.3796	53.3165	4885	15170	6016	190	830	259	N	GO:0008661, GO:0016114	137.369	58.0339	2.36705	0.422467
BBOV_III002610	1.00706	5.82275	0.0688203	0.105564	0	18.5149	65.1333	29.2528	38.3545	140.588	47.5526	999	4895	1470	176	1470	231	N	GO:0004222, GO:0006508	37.6337	75.4984	0.49847	2.00614
BBOV_III002620	0.414123	4.70294	0.283727	0.356838	0	22.7034	16.7657	27.6011	22.664	35.3861	31.0841	1225	1260	1387	104	370	151	N	0	22.3567	29.7114	0.752463	1.32897
BBOV_III002630	3.23729	10.4653	5.59333e-09	2.64697e-08	1	332.878	127.406	353.243	3568.49	1505.15	2598.3	17961	9575	17751	16375	15738	12622	N	0	271.176	2557.32	0.106039	9.43048
BBOV_III002640	-1.1636	6.31208	0.00227894	0.00513619	1	104.121	77.3083	147	43.5847	43.4197	59.698	5618	5810	7387	200	454	290	N	GO:0016021	109.476	48.9008	2.23875	0.446679
BBOV_III002650	0.437544	6.0176	0.218303	0.286022	0	63.7178	45.9459	55.5207	85.208	78.1363	60.3156	3438	3453	2790	391	817	293	N	GO:0016021	55.0615	74.5533	0.738552	1.354
BBOV_III002660	-1.22769	7.10091	0.00338234	0.00730962	1	160.907	172.061	243.177	54.4808	129.016	61.9624	8682	12931	12220	250	1349	301	N	0	192.048	81.8197	2.34721	0.426037
BBOV_III002670	4.4079	10.9947	5.09989e-17	4.68997e-16	1	197.77	171.635	181.527	5126.43	2203.12	4366.19	10671	12899	9122	23524	23036	21210	N	GO:0003677, GO:0008270	183.644	3898.58	0.0471054	21.229
BBOV_III002680	2.83333	5.38564	3.52334e-12	2.17208e-11	1	7.04269	11.4166	12.6762	72.7864	61.6866	87.6943	380	858	637	334	645	426	N	0	10.3785	74.0558	0.140145	7.13549
BBOV_III002690	-0.961059	3.94278	0.0743574	0.113254	0	27.3553	7.33165	25.3724	6.31978	7.74669	16.8801	1476	551	1275	29	81	82	Y	GO:0000154, GO:0000179	20.0198	10.3155	1.94074	0.515267
BBOV_III002700	3.78567	5.06529	9.55894e-08	4.03738e-07	1	3.24334	8.91507	1.49249	30.9451	124.616	32.731	175	670	75	142	1303	159	N	0	4.5503	62.7642	0.0724984	13.7934
BBOV_III002710	-0.237145	6.04901	0.508197	0.581608	0	62.3093	78.8385	73.4505	45.1101	65.6077	71.2259	3362	5925	3691	207	686	346	N	GO:0016021	71.5328	60.6479	1.17948	0.847834
BBOV_III002720	-1.83949	5.68369	8.28392e-07	3.15504e-06	1	73.9112	95.9501	69.5103	20.7027	26.2048	19.7621	3988	7211	3493	95	274	96	N	GO:0005515	79.7905	22.2232	3.59041	0.278519
BBOV_III002730	0.467784	5.16806	0.267604	0.339745	0	26.5954	41.5682	22.4073	37.4828	60.4433	26.967	1435	3124	1126	172	632	131	N	0	30.1903	41.631	0.725187	1.37895
BBOV_III002740	-1.82249	7.75025	0.00019515	0.00053012	1	172.175	300.292	532.939	106.564	125.19	52.2872	9290	22568	26781	489	1309	254	N	GO:0016021	335.135	94.6807	3.53964	0.282515
BBOV_III002750	-0.79401	3.74096	0.113218	0.162877	0	19.2006	20.3849	10.527	4.79431	17.0236	6.58737	1036	1532	529	22	178	32	N	0	16.7042	9.46842	1.7642	0.566829
BBOV_III002760	-1.15938	4.11183	0.00443826	0.00935256	1	26.5769	19.4003	24.6759	10.4603	13.8675	6.99908	1434	1458	1240	48	145	34	N	0	23.551	10.4423	2.25534	0.443391
BBOV_III002770	-0.879213	6.55167	0.0273993	0.0470151	0	87.6259	151.649	124.573	49.0327	96.0207	52.2872	4728	11397	6260	225	1004	254	N	GO:0003677, GO:0005524	121.283	65.7802	1.84376	0.54237
BBOV_III002780	-0.223044	7.33733	0.57463	0.643997	0	147.359	202.306	172.632	104.603	223.793	118.573	7951	15204	8675	480	2340	576	N	0	174.099	148.99	1.16853	0.855777
BBOV_III002790	-1.68014	3.36625	8.3295e-05	0.000241264	1	14.2336	17.391	13.91	5.44808	3.44297	5.55809	768	1307	699	25	36	27	N	0	15.1782	4.81638	3.15138	0.317322
BBOV_III002800	-1.02053	4.21919	0.0143413	0.0265781	1	20.1643	21.5558	32.2577	9.58863	17.0236	9.46934	1088	1620	1621	44	178	46	N	GO:0016021	24.6593	12.0272	2.0503	0.487734
BBOV_III002820	0.172297	9.04435	0.724309	0.778547	0	437.351	275.609	776.454	710.648	648.522	319.076	23598	20713	39018	3261	6781	1550	N	0	496.471	559.415	0.887483	1.12678
BBOV_III002830	-0.192969	7.93632	0.602938	0.669005	0	226.163	318.827	238.6	196.785	231.157	257.525	12203	23961	11990	903	2417	1251	N	GO:0022625, GO:0003735, GO:0071549, GO:0097421, GO:0006412	261.197	228.489	1.14315	0.874778
BBOV_III002840	-2.08207	6.51788	8.38492e-08	3.55309e-07	1	162.241	119.169	161.627	25.0612	47.4365	31.7017	8754	8956	8122	115	496	154	N	GO:0005097, GO:0032313	147.679	34.7331	4.25182	0.235193
BBOV_III002850	-1.1851	4.96085	0.0040389	0.0085667	1	30.7469	36.0728	61.8488	14.3829	20.084	22.0265	1659	2711	3108	66	210	107	N	GO:0006886, GO:0016192, GO:0030117	42.8895	18.8311	2.27758	0.439062
BBOV_III002860	-0.529262	4.36502	0.17269	0.233738	0	27.5777	18.3624	26.4867	19.3952	12.9111	18.1153	1488	1380	1331	89	135	88	Y	0	24.1423	16.8072	1.43643	0.696173
BBOV_III002870	-0.39425	6.05815	0.30281	0.378027	0	53.9693	69.0852	103.559	44.4564	65.4165	62.3741	2912	5192	5204	204	684	303	N	GO:0008233, GO:0006465, GO:0005787, GO:0016021	75.5378	57.4157	1.31563	0.760092
BBOV_III002880	1.47267	5.65661	7.43619e-05	0.000218151	1	21.9621	34.1035	24.4172	69.2996	66.7554	87.4885	1185	2563	1227	318	698	425	N	GO:0051082, GO:0006457, GO:0016272	26.8276	74.5145	0.360032	2.77753
BBOV_III002890	-0.972572	6.60165	0.00733875	0.0146775	0	117.557	156.932	110.424	66.6845	50.6882	79.0484	6343	11794	5549	306	530	384	Y	GO:0003677	128.305	65.4737	1.95963	0.510299
BBOV_III002895	0.372433	5.09168	0.389974	0.469078	0	32.0072	33.5047	23.7008	54.6988	18.6494	42.612	1727	2518	1191	251	195	207	N	0	29.7375	38.6534	0.769338	1.29982
BBOV_III002900	4.41758	11.6535	2.40524e-16	2.10256e-15	1	252.87	276.66	334.617	7851.99	3328.02	7288.1	13644	20792	16815	36031	34798	35404	N	GO:0005524, GO:0004674	288.049	6156.04	0.0467913	21.3715
BBOV_III002910	-1.22339	5.52166	0.00223279	0.00504094	1	59.9555	61.3543	70.3262	36.1753	16.0672	30.2607	3235	4611	3534	166	168	147	N	0	63.8787	27.5011	2.32277	0.43052
BBOV_III002920	1.86155	6.77463	9.53457e-06	3.18365e-05	1	35.3988	36.5518	70.1869	157.123	124.33	235.292	1910	2747	3527	721	1300	1143	N	0	47.3792	172.248	0.275063	3.63553
BBOV_III002930	0.388743	7.57969	0.31253	0.387549	0	124.674	154.324	218.083	209.642	171.288	270.082	6727	11598	10959	962	1791	1312	N	0	165.694	217.004	0.763551	1.30967
BBOV_III002935	0.108054	2.81032	0.823884	0.860364	0	4.09588	11.3634	4.65657	8.28109	6.50339	6.99908	221	854	234	38	68	34	N	0	6.70528	7.26118	0.923442	1.08291
BBOV_III002940	0.00245558	7.92635	0.994623	0.994623	0	216.414	266.308	246.261	205.502	251.911	272.758	11677	20014	12375	943	2634	1325	N	GO:0098556, GO:0022627, GO:0042788, GO:0003729, GO:0003735, GO:0002181	242.994	243.39	0.998374	1.00163
BBOV_III002950	-1.52062	4.08462	0.00162707	0.00377194	1	23.1297	11.6428	39.3023	7.40939	7.55541	10.9103	1248	875	1975	34	79	53	Y	0	24.6916	8.62504	2.86278	0.349311
BBOV_III002960	-0.366598	4.77565	0.336406	0.413858	0	35.6583	28.4218	28.0389	30.0734	24.2921	17.086	1924	2136	1409	138	254	83	N	GO:0031390, GO:0005663, GO:0005654, GO:0005634, GO:0005524, GO:0003677, GO:0019899, GO:0042769, GO:0006281, GO:0006260, GO:0006271, GO:0070987, GO:0042276, GO:0006297, GO:0033683, GO:0006296, GO:1900264, GO:0032201, GO:0006283, GO:0019985	30.7063	23.8172	1.28925	0.775643
BBOV_III002970	0.0987268	6.4286	0.77775	0.822356	0	100.247	75.9511	73.2316	96.54	74.0239	96.7519	5409	5708	3680	443	774	470	N	GO:0016021	83.1433	89.1053	0.93309	1.07171
BBOV_III002980	-1.08553	7.47775	0.00294947	0.00644937	1	221.826	205.552	298.498	99.8089	114.574	127.63	11969	15448	15000	458	1198	620	N	GO:0016021	241.959	114.005	2.12236	0.471173
BBOV_III002990	-0.0353837	5.70127	0.926911	0.941186	0	37.1595	66.4106	54.2272	37.2649	53.653	62.9917	2005	4991	2725	171	561	306	N	GO:0003677, GO:0003899, GO:0006351	52.5991	51.3032	1.02526	0.975362
BBOV_III003000	13.156	13.9787	1.82666e-62	5.07552e-60	1	3.18774	4.00513	3.40288	40060	16467.3	40329.7	172	301	171	183826	172183	195913	Y	GO:0016021	3.53192	32285.6	0.000109396	9141.11
BBOV_III003005	5.7513	7.94815	1.41182e-24	2.49635e-23	1	14.1224	8.03687	4.89537	407.735	349.462	700.937	762	604	246	1871	3654	3405	N	0	9.01823	486.044	0.0185543	53.8958
BBOV_III003010	1.77965	8.1668	4.94217e-06	1.71041e-05	1	135.572	138.836	114.862	464.612	341.524	530.695	7315	10434	5772	2132	3571	2578	N	0	129.757	445.61	0.291188	3.4342
BBOV_III003020	2.07198	7.145	4.41699e-06	1.53275e-05	1	54.099	32.0277	77.4305	255.624	131.215	301.166	2919	2407	3891	1173	1372	1463	N	GO:0015031	54.5191	229.335	0.237726	4.20651
BBOV_III003030	2.83877	10.1583	1.20264e-08	5.53642e-08	1	243.473	262.622	335.094	2214.97	1058.71	2744.67	13137	19737	16839	10164	11070	13333	N	GO:0003743, GO:0005840, GO:0006413	280.397	2006.12	0.139771	7.15458
BBOV_III003040	0.00792841	5.55516	0.982219	0.985387	0	45.518	55.5263	39.4416	50.5582	48.4885	42.2003	2456	4173	1982	232	507	205	N	GO:0006400, GO:0016740	46.8286	47.0823	0.994611	1.00542
BBOV_III003050	4.26673	10.2403	1.03216e-15	8.48856e-15	1	91.7588	114.113	152.692	3026.3	1293.79	2582.45	4951	8576	7673	13887	13528	12545	N	GO:0005515	119.521	2300.85	0.0519466	19.2506
BBOV_III003060	-1.66208	7.36541	1.24382e-05	4.09691e-05	1	231.111	244.819	274.459	62.9798	107.21	66.4912	12470	18399	13792	289	1121	323	N	0	250.13	78.8938	3.17046	0.315411
BBOV_III003070	-1.32295	3.09349	0.00865766	0.016965	1	8.46976	9.4074	17.6114	2.833	7.65105	3.29368	457	707	885	13	80	16	N	0	11.8295	4.59258	2.57579	0.38823
BBOV_III003080	0.137295	4.61632	0.717592	0.772822	0	26.7808	22.1812	21.0541	18.5235	31.8475	26.3495	1445	1667	1058	85	333	128	N	GO:0005515	23.3387	25.5735	0.912613	1.09575
BBOV_III003090	-4.71823	11.3368	8.18584e-14	5.72714e-13	1	2375.59	7369.28	5203.06	277.634	200.266	89.9587	128179	553828	261462	1274	2094	437	N	0	4982.65	189.286	26.3233	0.0379891
BBOV_III003100	-7.63486	11.0368	1.32623e-27	2.88214e-26	1	1665.69	5724.51	5147.92	27.6763	13.5806	22.0265	89875	430218	258691	127	142	107	N	0	4179.38	21.0945	198.127	0.00504728
BBOV_III003110	1.07728	7.11445	0.00583421	0.011876	1	74.8749	109.589	83.1417	262.162	125.477	177.447	4040	8236	4178	1203	1312	862	N	GO:0016021	89.2018	188.362	0.473566	2.11164
BBOV_III003120	3.57	7.44602	8.94544e-17	8.05504e-16	1	25.6317	27.3307	28.4966	444.128	200.649	323.193	1383	2054	1432	2038	2098	1570	N	GO:0004672, GO:0005524, GO:0006468	27.153	322.656	0.0841546	11.8829
BBOV_III003140	5.24815	10.1625	2.74948e-22	4.12953e-21	1	58.6767	60.5427	57.1525	2921.48	1248.65	2533.87	3166	4550	2872	13406	13056	12309	N	0	58.7906	2234.67	0.0263084	38.0106
BBOV_III003150	5.03434	8.39994	4.09568e-24	6.92704e-23	1	22.1659	18.0164	19.9198	810.239	368.685	791.307	1196	1354	1001	3718	3855	3844	N	GO:0003723	20.0341	656.744	0.0305051	32.7814
BBOV_III003160	2.69569	6.24003	1.21552e-09	6.10114e-09	1	27.2441	13.1464	20.5765	185.017	80.6229	129.689	1470	988	1034	849	843	630	N	GO:0008168, GO:0032259	20.3223	131.776	0.154218	6.48431
BBOV_III003170	-0.239602	7.05151	0.48369	0.559369	0	159.461	147.245	123.857	131.408	117.635	115.691	8604	11066	6224	603	1230	562	N	0	143.521	121.578	1.18049	0.847107
BBOV_III003180	0.528285	9.4038	0.20443	0.270671	0	631.989	578.854	453.419	867.771	617.44	915.232	34100	43503	22785	3982	6456	4446	N	GO:0005829, GO:0022625, GO:0070062, GO:0005925, GO:0016020, GO:0005634, GO:0042788, GO:0003723, GO:0003735, GO:0002181, GO:0000470, GO:0000184, GO:0045471, GO:0006614, GO:0006412, GO:0006413	554.754	800.147	0.693315	1.44235
BBOV_III003190	-1.62459	6.51139	6.53917e-05	0.000194327	1	122.154	165.235	124.195	36.3932	29.4565	67.9322	6591	12418	6241	167	308	330	N	0	137.195	44.594	3.07653	0.325042
BBOV_III003200	3.64797	6.98386	4.47621e-18	4.54633e-17	1	17.0507	16.8322	22.4272	272.186	147.187	286.962	920	1265	1127	1249	1539	1394	N	0	18.77	235.445	0.0797215	12.5437
BBOV_III003210	12.7112	12.5639	7.52349e-63	2.43886e-60	1	1.53827	1.91608	1.95019	15161.1	6799.39	14366.6	83	144	98	69571	71095	69790	N	GO:0004672, GO:0005524, GO:0006468	1.80151	12109.1	0.000148774	6721.61
BBOV_III003220	2.5425	6.80656	1.15773e-09	5.81858e-09	1	45.4254	27.2642	26.0291	225.986	122.895	226.647	2451	2049	1308	1037	1285	1101	N	0	32.9062	191.843	0.171527	5.82999
BBOV_III003230	1.51952	6.72144	8.15397e-05	0.000236532	1	40.6623	59.0391	64.3761	201.579	108.645	160.567	2194	4437	3235	925	1136	780	N	GO:0005515	54.6925	156.93	0.348514	2.86932
BBOV_III003240	0.255407	4.16968	0.543169	0.615296	0	22.8887	16.8854	9.41265	21.3565	20.8491	16.4684	1235	1269	473	98	218	80	N	GO:0003676	16.3956	19.558	0.838307	1.19288
BBOV_III003250	3.39207	7.73562	5.98088e-13	3.91019e-12	1	53.1352	31.4556	26.8648	507.979	226.758	435.795	2867	2364	1350	2331	2371	2117	N	0	37.1519	390.178	0.0952179	10.5022
BBOV_III003255	-0.0121814	2.79997	0.978269	0.982563	0	8.21029	6.94577	5.63167	5.23016	5.06882	10.4986	443	522	283	24	53	51	N	GO:0046912, GO:0044262	6.92925	6.93253	0.999526	1.00047
BBOV_III003260	-0.749834	5.39446	0.0609257	0.0947625	0	48.576	34.8885	74.0674	25.0612	32.517	36.0247	2621	2622	3722	115	340	175	Y	0	52.5106	31.2009	1.68298	0.594183
BBOV_III003270	-0.1379	3.55734	0.751998	0.801966	0	12.5471	16.912	7.26346	8.49901	13.3893	11.322	677	1271	365	39	140	55	N	0	12.2409	11.0701	1.10576	0.904358
BBOV_III003275	1.04257	4.18896	0.065677	0.101262	0	16.5503	16.6858	2.70638	21.3565	32.9951	19.5562	893	1254	136	98	345	95	N	GO:0005515, GO:0006457	11.9808	24.636	0.486315	2.05628
BBOV_III003280	-1.90968	4.32452	0.00124422	0.00294379	1	45.7775	40.4106	6.96496	5.44808	8.98998	10.2928	2470	3037	350	25	94	50	N	0	31.051	8.24361	3.76668	0.265486
BBOV_III003290	-4.61137	4.99904	7.36867e-18	7.33098e-17	1	76.3391	42.9919	61.6697	4.35847	2.29531	0.823421	4119	3231	3099	20	24	4	Y	0	60.3336	2.4924	24.207	0.0413103
BBOV_III003300	-0.823204	4.97972	0.0569391	0.0895283	0	23.4633	33.4648	63.2219	19.1773	22.7619	25.9378	1266	2515	3177	88	238	126	N	0	40.05	22.6256	1.77012	0.564934
BBOV_III003310	-0.0407077	4.50278	0.911139	0.930026	0	22.0177	20.8506	25.8898	21.1386	20.4666	25.3202	1188	1567	1301	97	214	123	N	GO:0003735, GO:0006412, GO:0005622, GO:0005840	22.9194	22.3084	1.02738	0.973345
BBOV_III003320	1.4424	6.62969	0.000152286	0.000421033	1	58.2134	64.0022	37.9093	106.129	153.212	175.8	3141	4810	1905	487	1602	854	N	GO:0006886, GO:0005741	53.375	145.047	0.367984	2.71751
BBOV_III003330	1.07508	6.12421	0.00700626	0.0140559	1	50.0216	55.1138	29.8498	98.7193	64.1732	121.866	2699	4142	1500	453	671	592	N	GO:0008270	44.9951	94.9196	0.474034	2.10955
BBOV_III003340	6.36048	11.7671	2.25011e-24	3.8902e-23	1	112.943	42.3533	96.1961	7483.05	4551.32	8629.66	6094	3183	4834	34338	47589	41921	N	0	83.8306	6888.01	0.0121705	82.1658
BBOV_III003350	5.90578	8.89797	2.53118e-24	4.33757e-23	1	8.02496	26.0932	12.8553	853.824	904.545	1059.95	433	1961	646	3918	9458	5149	N	0	15.6578	939.439	0.0166672	59.998
BBOV_III003360	-1.72502	5.45853	0.000182027	0.000498301	1	46.5374	38.5211	115.897	18.5235	21.8055	20.3797	2511	2895	5824	85	228	99	Y	GO:0016021	66.9851	20.2362	3.31016	0.3021
BBOV_III003370	-0.19741	5.21783	0.651098	0.713107	0	56.4157	42.0073	20.5367	26.5866	46.0019	30.8783	3044	3157	1032	122	481	150	N	0	39.6532	34.489	1.14974	0.869764
BBOV_III003380-A	0.0544118	1.18388	0.922349	0.938268	0	2.85414	2.75436	0.915395	1.52546	2.0084	3.29368	154	207	46	7	21	16	N	#N/A	2.17463	2.27585	0.955526	1.04654
BBOV_III003390	-1.49635	3.91523	0.000194962	0.000529981	1	24.9645	22.7002	17.8502	6.31978	9.2769	7.41079	1347	1706	897	29	97	36	N	GO:0003676	21.8383	7.66915	2.84755	0.351179
BBOV_III003400	0.463368	4.92336	0.249361	0.32012	0	37.9379	20.4514	18.2283	32.0347	39.3073	34.172	2047	1537	916	147	411	166	N	0	25.5392	35.1713	0.726137	1.37715
BBOV_III003410	2.9969	5.20155	2.87673e-06	1.02477e-05	1	6.07895	13.7319	4.87547	23.5357	136.189	37.0539	328	1032	245	108	1424	180	N	GO:0005525	8.22877	65.5928	0.125452	7.97116
BBOV_III003420	0.568483	8.26534	0.207883	0.274496	0	161.148	193.87	388.605	297.683	519.219	285.521	8695	14570	19528	1366	5429	1387	N	GO:0055085, GO:0016021	247.874	367.475	0.674534	1.4825
BBOV_III003430	0.62344	5.88287	0.104784	0.152778	0	38.6607	42.7524	58.1077	55.1346	99.4636	59.9039	2086	3213	2920	253	1040	291	N	0	46.5069	71.5007	0.65044	1.53742
BBOV_III003440	-0.899389	6.63995	0.0180179	0.0324793	0	146.266	96.2828	146.204	48.379	90.0911	69.5791	7892	7236	7347	222	942	338	N	GO:0046923, GO:0006621, GO:0016021	129.584	69.3497	1.86856	0.535171
BBOV_III003450	0.0255031	5.86934	0.95599	0.96442	0	53.265	41.6081	78.7637	30.9451	101.376	43.8472	2874	3127	3958	142	1060	213	Y	GO:0006506, GO:0005789, GO:0016021	57.8789	58.7229	0.985628	1.01458
BBOV_III003455	1.22631	3.09448	0.00236023	0.00530405	1	5.68975	4.1648	5.77097	11.1141	13.5806	11.7337	307	313	290	51	142	57	N	0	5.20851	12.1428	0.428937	2.33134
BBOV_III003460	-1.45957	6.64637	6.39444e-05	0.000190901	1	119.707	134.338	185.328	44.4564	54.5137	60.7273	6459	10096	9313	204	570	295	N	0	146.458	53.2325	2.75129	0.363466
BBOV_III003465	-5.79635	6.11482	1.82876e-21	2.6154e-20	1	85.7355	71.2407	247.813	2.833	1.72149	2.88197	4626	5354	12453	13	18	14	Y	0	134.93	2.47882	54.4331	0.0183712
BBOV_III003470	-1.35493	7.34341	0.000917497	0.00222372	1	149.416	356.164	193.606	89.3486	98.6985	85.2241	8062	26767	9729	410	1032	414	N	GO:0008270	233.062	91.0904	2.55858	0.390842
BBOV_III003480	-0.715545	5.82153	0.107771	0.156328	0	72.1134	53.1046	85.0123	20.0489	67.3292	40.1418	3891	3991	4272	92	704	195	N	GO:0005814, GO:0005813, GO:0005815, GO:0032391, GO:0000922, GO:0005509, GO:0031683, GO:0032795, GO:0008017, GO:0007049, GO:0051301, GO:0034605	70.0768	42.5066	1.64861	0.606573
BBOV_III003490	-0.161804	4.67524	0.75681	0.805498	0	14.7526	14.2375	51.6601	14.6009	29.9347	27.3787	796	1070	2596	67	313	133	Y	GO:0003824, GO:0008299	26.8834	23.9714	1.12148	0.891682
BBOV_III003500	-0.515132	2.42136	0.287486	0.360517	0	7.87669	3.4995	7.04456	2.61508	5.16446	4.94052	425	263	354	12	54	24	Y	GO:0004579, GO:0006486, GO:0005783, GO:0016021	6.14025	4.24002	1.44817	0.690529
BBOV_III003510	-1.37955	5.02644	0.000255084	0.000678713	1	58.5285	40.8896	40.5361	18.5235	18.9363	16.2626	3158	3073	2037	85	198	79	N	GO:0004190, GO:0006508	46.6514	17.9075	2.60514	0.383857
BBOV_III003520	-1.26336	7.11937	0.00276831	0.00610473	1	204.09	271.87	111.758	84.3363	104.054	56.1985	11012	20432	5616	387	1088	273	N	0	195.906	81.5297	2.40288	0.416168
BBOV_III003530	0.171995	2.90216	0.680447	0.74061	0	8.80336	5.38896	6.82566	6.75562	8.0336	8.85177	475	405	343	31	84	43	N	0	7.006	7.88033	0.889048	1.1248
BBOV_III003540	0.625867	4.23565	0.153446	0.210864	0	19.6269	9.67352	15.2632	15.0367	33.9515	19.3504	1059	727	767	69	355	94	N	GO:0003677	14.8545	22.7795	0.6521	1.53351
BBOV_III003550	-1.96895	5.50591	7.01398e-08	2.99171e-07	1	74.078	75.2326	65.9482	17.8697	17.5974	19.5562	3997	5654	3314	82	184	95	N	0	71.7529	18.3411	3.91213	0.255615
BBOV_III003560	-0.948534	7.7158	0.0125204	0.0236427	0	240.897	337.961	251.077	105.911	164.402	159.538	12998	25399	12617	486	1719	775	N	GO:0005618, GO:0022626, GO:0022627, GO:0009506, GO:0042788, GO:0005840, GO:0046872, GO:0003735, GO:0000028, GO:0006412	276.645	143.283	1.93075	0.517933
BBOV_III003565	0.431776	4.88588	0.303238	0.378318	0	37.2521	22.7534	15.5816	38.7903	25.7267	37.6715	2010	1710	783	178	269	183	N	0	25.1957	34.0628	0.739683	1.35193
BBOV_III003570	0.225934	8.38536	0.559795	0.631555	0	329.005	350.416	245.286	318.168	325.552	437.854	17752	26335	12326	1460	3404	2127	N	0	308.235	360.525	0.854964	1.16964
BBOV_III003580	-1.07863	5.5125	0.00248311	0.00554176	1	67.684	54.0759	63.1025	27.0225	31.3693	29.0256	3652	4064	3171	124	328	141	N	GO:0003723, GO:0016787, GO:0030145	61.6208	29.1391	2.11471	0.472878
BBOV_III003590	-3.02549	7.46012	3.08327e-11	1.76122e-10	1	236.134	235.025	467.349	27.6763	53.653	33.5544	12741	17663	23485	127	561	163	N	GO:0004088, GO:0005951, GO:0009220	312.836	38.2945	8.16921	0.122411
BBOV_III003600	0.681346	6.93607	0.0856082	0.127813	0	86.8475	131.624	63.8587	122.691	201.51	128.248	4686	9892	3209	563	2107	623	N	GO:0005829, GO:0005634, GO:0005524, GO:0016301, GO:0004674, GO:0046777, GO:0009741	94.11	150.816	0.624005	1.60255
BBOV_III003610	-0.0274499	5.45325	0.939566	0.950315	0	45.6292	40.9428	45.9687	34.214	54.1312	41.3769	2462	3077	2310	157	566	201	N	0	44.1803	43.2407	1.02173	0.978733
BBOV_III003620	-0.910921	6.41216	0.0232395	0.0405571	0	93.5751	116.974	122.245	35.7394	88.8478	51.8755	5049	8791	6143	164	929	252	N	GO:0005515, GO:0008270	110.931	58.8209	1.88592	0.530246
BBOV_III003640	-1.03304	0.285794	0.112928	0.16264	0	2.44641	1.02457	0.795995	0.435847	1.05202	0.41171	132	77	40	2	11	2	N	GO:0005515	1.42232	0.633192	2.24628	0.445181
BBOV_III003650	-1.29119	5.7686	0.00165665	0.00383366	1	60.3262	60.9551	109.748	34.6498	38.5422	20.9972	3255	4581	5515	159	403	102	N	GO:0016021	77.0097	31.3964	2.45282	0.407694
BBOV_III003660	-0.105318	4.23287	0.809476	0.849208	0	25.8726	19.4934	12.8553	17.6518	25.4397	10.7045	1396	1465	646	81	266	52	N	0	19.4071	17.932	1.08226	0.923991
BBOV_III003670	-2.21293	-0.172605	0.00320667	0.00696869	1	0.722802	1.05118	1.59199	0	0.382552	0.205855	39	79	80	0	4	1	N	GO:0005515	1.12199	0.196136	5.72048	0.174811
BBOV_III003680	-0.935093	6.40058	0.00785962	0.015591	0	108.105	97.6533	126.225	48.379	68.3813	56.6102	5833	7339	6343	222	715	275	N	0	110.661	57.7901	1.91488	0.522226
BBOV_III003690	0.701601	4.07729	0.255252	0.326514	0	7.04269	28.3819	3.26358	23.9716	21.9011	17.086	380	2133	164	110	229	83	N	0	12.896	20.9862	0.614501	1.62734
BBOV_III003710	-6.1341	8.22118	7.05966e-26	1.35951e-24	1	751.381	544.631	465.498	4.79431	5.45137	15.0274	40542	40931	23392	22	57	73	Y	0	587.17	8.42437	69.699	0.0143474
BBOV_III003720	-1.37428	8.10001	0.00046299	0.00118255	1	431.754	474.788	280.131	134.677	172.244	150.686	23296	35682	14077	618	1801	732	N	GO:0003743, GO:0005737, GO:0005852	395.557	152.536	2.59321	0.385622
BBOV_III003740	1.56976	8.04747	4.22619e-05	0.000128437	1	126.546	117.439	156.353	399.889	321.248	467.497	6828	8826	7857	1835	3359	2271	N	GO:0008536, GO:0006886	133.446	396.212	0.336806	2.96907
BBOV_III003750	5.05036	9.5707	5.06458e-21	6.89592e-20	1	38.0861	50.1639	45.4911	1795.47	790.832	1846.32	2055	3770	2286	8239	8269	8969	N	GO:0005515	44.5804	1477.54	0.0301721	33.1432
BBOV_III003760	5.85673	9.64988	1.31206e-21	1.90445e-20	1	18.033	25.2816	38.5063	2014.7	726.371	2001.12	973	1900	1935	9245	7595	9721	N	GO:0005515	27.2736	1580.73	0.0172538	57.9582
BBOV_III003765	1.7321	7.54296	7.48624e-05	0.000219454	1	87.4776	70.163	101.649	413.618	144.796	303.431	4720	5273	5108	1898	1514	1474	N	0	86.4297	287.282	0.300854	3.32388
BBOV_III003770	7.7843	8.83069	1.93153e-23	3.10482e-22	1	4.59628	4.39101	3.34318	258.239	1850.31	612.213	248	330	168	1185	19347	2974	N	GO:0003700, GO:0006355	4.11016	906.921	0.00453199	220.654
BBOV_III003780	-3.62008	7.12945	1.51469e-14	1.12558e-13	1	422.988	202.638	148.314	19.3952	22.475	20.9972	22823	15229	7453	89	235	102	N	0	257.98	20.9558	12.3107	0.0812303
BBOV_III003790	0.168241	6.61887	0.722327	0.777061	0	58.5099	154.444	64.5751	55.1346	155.508	100.869	3157	11607	3245	253	1626	490	N	GO:0016021	92.5096	103.837	0.890911	1.12245
BBOV_III003800	1.4694	5.82106	0.000209777	0.000568269	1	41.4221	19.4269	29.4916	71.2609	79.4753	99.4281	2235	1460	1482	327	831	483	Y	0	30.1135	83.3881	0.361125	2.76912
BBOV_III003810	-0.395632	5.18952	0.289973	0.363401	0	40.6437	43.8435	39.5013	22.0103	39.4029	32.5251	2193	3295	1985	101	412	158	N	GO:0022627, GO:0003735, GO:0008270, GO:0002181	41.3295	31.3128	1.31989	0.757637
BBOV_III003820	2.3067	7.98804	9.10904e-05	0.000261893	1	128.918	106.928	20.6561	494.25	243.59	531.518	6956	8036	1038	2268	2547	2582	N	0	85.5007	423.119	0.202072	4.94873
BBOV_III003830	-0.372754	6.45303	0.271656	0.343879	0	107.16	97.2941	91.6987	68.4279	76.893	83.3714	5782	7312	4608	314	804	405	N	0	98.7176	76.2308	1.29498	0.77221
BBOV_III003840	-1.04449	6.31671	0.0049906	0.0103594	1	122.932	101.153	97.0517	34.4319	59.2956	61.7566	6633	7602	4877	158	620	300	N	0	107.046	51.828	2.0654	0.484168
BBOV_III003850	-0.940519	7.4671	0.0151226	0.0279197	0	197.881	202.252	296.906	85.4259	124.33	153.362	10677	15200	14920	392	1300	745	N	0	232.347	121.039	1.9196	0.520942
BBOV_III003860	0.262774	6.30782	0.457592	0.53551	0	77.7661	57.9746	80.296	99.373	70.1027	89.9587	4196	4357	4035	456	733	437	N	GO:0016021	72.0123	86.4782	0.832722	1.20088
BBOV_III003870	5.15188	4.99656	5.21513e-33	1.95066e-31	1	1.72361	1.88946	1.69149	72.5685	64.2688	52.2872	93	142	85	333	672	254	N	GO:0046872	1.76819	63.0415	0.028048	35.6532
BBOV_III003880	0.306539	5.86356	0.422446	0.501476	0	37.6784	46.6112	71.9182	62.7619	76.893	53.3165	2033	3503	3614	288	804	259	N	GO:0003676, GO:0005524	52.0693	64.3238	0.809486	1.23535
BBOV_III003890	-0.685691	3.889	0.0747136	0.113744	0	20.4979	18.3092	15.3428	9.3707	12.2417	11.9396	1106	1376	771	43	128	58	N	GO:0005654, GO:0005634, GO:0005681, GO:0071007, GO:0003700, GO:0030374, GO:0035257, GO:0000398, GO:2000825, GO:0006357, GO:0006351	18.05	11.184	1.61391	0.619613
BBOV_III003900	0.0344448	4.62487	0.937962	0.949681	0	22.9629	14.5569	35.4815	30.9451	15.3021	28.8197	1239	1094	1783	142	160	140	N	0	24.3337	25.0223	0.972482	1.0283
BBOV_III003910	1.64909	3.89717	9.23062e-05	0.000264997	1	4.61482	9.66021	7.66146	28.1121	19.7015	21.2031	249	726	385	129	206	103	N	0	7.31216	23.0055	0.317843	3.1462
BBOV_III003920	-1.17648	5.79778	0.00372177	0.00795915	1	78.2665	58.4004	93.7285	21.5744	48.0103	31.9076	4223	4389	4710	99	502	155	Y	GO:0000315, GO:0003735, GO:0006412, GO:0022625	76.7985	33.8308	2.27008	0.440514
BBOV_III003930	-1.47203	4.3922	0.000327524	0.000859115	1	23.9266	26.6521	40.7152	8.06316	12.9111	11.7337	1291	2003	2046	37	135	57	Y	GO:0003735, GO:0005762, GO:0006412, GO:0022625	30.4313	10.9027	2.79117	0.358272
BBOV_III003940	-1.20881	6.10274	0.000868327	0.00211799	1	88.6823	87.5806	110.265	42.0592	32.1344	50.0228	4785	6582	5541	193	336	243	N	GO:0005524	95.5094	41.4055	2.30669	0.433523
BBOV_III003950	-1.41506	6.8264	0.000449573	0.00115131	1	184.296	138.716	170.642	74.3118	33.8559	77.4016	9944	10425	8575	341	354	376	N	0	164.551	61.8564	2.66021	0.37591
BBOV_III003960	-1.31923	5.81572	0.00066544	0.00166681	1	85.6428	62.4055	92.0967	24.8433	43.8023	27.1729	4621	4690	4628	114	458	132	N	GO:0004176, GO:0006508	80.0483	31.9395	2.50625	0.399002
BBOV_III003970	0.92894	6.95285	0.0108624	0.0208048	0	106.697	76.8559	72.6545	190.029	124.521	173.536	5757	5776	3651	872	1302	843	N	0	85.4024	162.695	0.524922	1.90504
BBOV_III003985	0.341266	3.26301	0.426931	0.505712	0	10.286	9.11466	6.00977	8.71693	8.60743	15.0274	555	685	302	40	90	73	N	0	8.47016	10.7839	0.785442	1.27317
BBOV_III003990	1.11387	6.32476	0.00151856	0.00355391	1	45.481	46.3584	60.436	125.742	97.5509	106.427	2454	3484	3037	577	1020	517	N	0	50.7584	109.907	0.461832	2.16529
BBOV_III004000	2.11587	6.91988	1.88528e-08	8.5078e-08	1	44.2948	56.817	35.4019	221.192	155.986	214.913	2390	4270	1779	1015	1631	1044	N	GO:0005730, GO:0005654, GO:0005634, GO:0048471, GO:0008168, GO:0046982, GO:0003723, GO:0016435, GO:0006325, GO:2000234, GO:0006355, GO:0070476, GO:0006351	45.5046	197.364	0.230562	4.33723
BBOV_III004010	-1.43691	5.38477	0.000119264	0.000337409	1	49.3544	65.426	66.8835	18.7414	21.8055	26.5553	2663	4917	3361	86	228	129	N	0	60.5546	22.3674	2.70727	0.369376
BBOV_III004020	-1.49252	4.07141	0.000225455	0.000606096	1	25.3537	24.4965	23.2431	5.44808	10.042	10.2928	1368	1841	1168	25	105	50	N	0	24.3644	8.59428	2.83496	0.352739
BBOV_III004030	0.94082	6.03206	0.0347335	0.0581632	0	43.5164	37.7893	53.3516	45.7639	147.283	64.8444	2348	2840	2681	210	1540	315	N	GO:0005737, GO:0005829, GO:0005634, GO:0016874, GO:0061631, GO:0061630, GO:0031625, GO:0006301, GO:0070534	44.8858	85.9637	0.522148	1.91517
BBOV_III004040	0.93639	5.37292	0.0581467	0.091053	0	32.4334	36.0329	16.9746	27.8942	97.6465	37.4656	1750	2708	853	128	1021	182	N	0	28.4803	54.3354	0.524157	1.90783
BBOV_III004050	-0.777194	4.84508	0.0524428	0.0833003	0	38.6051	42.2601	27.3225	13.9471	27.4481	21.4089	2083	3176	1373	64	287	104	N	0	36.0626	20.9347	1.72262	0.580511
BBOV_III004060	-1.44894	5.55061	9.20336e-05	0.00026441	1	57.2311	62.1394	85.1118	23.7536	27.5438	23.4675	3088	4670	4277	109	288	114	N	0	68.1608	24.9216	2.735	0.36563
BBOV_III004070	-0.821797	4.86392	0.0470688	0.0762907	0	39.7171	20.9438	50.1278	22.8819	20.8491	18.9387	2143	1574	2519	105	218	92	N	GO:0016021	36.9296	20.8899	1.76782	0.565669
BBOV_III004080	5.60674	5.95073	3.69671e-24	6.27956e-23	1	2.33521	2.14228	3.04468	208.988	100.324	57.6395	126	161	153	959	1049	280	Y	0	2.50739	122.317	0.020499	48.7828
BBOV_III004090	-0.537727	5.14577	0.145242	0.201639	0	48.539	34.0769	42.6256	29.6376	32.9951	23.4675	2619	2561	2142	136	345	114	N	0	41.7471	28.7001	1.4546	0.687474
BBOV_III004100	-1.73636	6.59812	1.13633e-06	4.25031e-06	1	158.368	120.021	167.06	46.4177	47.054	40.1418	8545	9020	8395	213	492	195	N	GO:0016820, GO:0015991, GO:0000221	148.483	44.5378	3.33386	0.299953
BBOV_III004110	-0.931712	5.17457	0.0290493	0.0494754	0	60.5115	43.6839	37.1531	14.8188	37.3945	21.4089	3265	3283	1867	68	391	104	N	GO:0005634	47.1162	24.5407	1.91992	0.520856
BBOV_III004120	0.280182	5.73672	0.441418	0.520338	0	53.7098	55.6327	35.1233	63.6336	60.7302	51.0521	2898	4181	1765	292	635	248	N	GO:0003676	48.1553	58.472	0.823562	1.21424
BBOV_III004130	6.73418	4.65515	8.02671e-31	2.42046e-29	1	0.648669	0.532243	0.238799	48.1611	30.3173	74.9313	35	40	12	221	317	364	N	0	0.473237	51.1365	0.00925438	108.057
BBOV_III004140	2.95043	3.9936	5.65169e-09	2.67134e-08	1	3.37308	5.4821	2.36809	33.5602	14.2501	39.5242	182	412	119	154	149	192	N	0	3.74109	29.1115	0.128509	7.78155
BBOV_III004150	4.98516	2.32586	1.73625e-20	2.26644e-19	1	0.222401	0.319346	0.457697	14.6009	9.37254	8.02835	12	24	23	67	98	39	N	0	0.333148	10.6672	0.0312309	32.0196
BBOV_III004155	6.61585	1.8732	7.05405e-29	1.74779e-27	1	0.0741336	0.0532243	0.119399	8.93486	7.65105	8.02835	4	4	6	41	80	39	N	0	0.0822524	8.20475	0.010025	99.7509
BBOV_III004160	6.60474	1.7842	1.04837e-25	1.99911e-24	1	0.0556002	0.106449	0.0596997	11.332	6.59903	5.55809	3	8	3	52	69	27	Y	0	0.0739162	7.82971	0.00944047	105.927
BBOV_III004170	-0.712968	4.99758	0.0542455	0.0858832	0	48.3536	33.8773	36.0586	24.1895	21.136	26.967	2609	2546	1812	111	221	131	N	0	39.4298	24.0975	1.63626	0.611149
BBOV_III004180	4.91976	4.34245	9.42833e-29	2.30668e-27	1	1.13054	1.19755	1.65169	44.6743	41.8895	33.9661	61	90	83	205	438	165	Y	GO:0016021	1.32659	40.1766	0.033019	30.2856
BBOV_III004190	8.40753	7.15286	3.97694e-47	3.43784e-45	1	1.01934	0.997956	0.477597	287.223	172.818	395.036	55	75	24	1318	1807	1919	N	0	0.83163	285.026	0.00291774	342.731
BBOV_III004200	4.21524	5.98513	2.04159e-18	2.15225e-17	1	7.20949	9.31426	3.00488	128.139	107.689	127.63	389	700	151	588	1126	620	Y	0	6.50954	121.153	0.0537301	18.6115
BBOV_III004210	-0.503184	5.60139	0.169386	0.229667	0	72.4285	50.3768	47.4015	40.7517	34.8123	44.6706	3908	3786	2382	187	364	217	Y	GO:0016021	56.7356	40.0782	1.41562	0.706402
BBOV_III004220	0.0566115	8.55024	0.881243	0.905709	0	362.291	320.943	419.171	390.736	375.38	380.42	19548	24120	21064	1793	3925	1848	N	GO:0005794, GO:0005525, GO:0006886, GO:0006471, GO:0016192	367.468	382.179	0.961509	1.04003
BBOV_III004230	4.59004	12.7883	1.09842e-15	8.99547e-15	1	562.359	323.71	806.085	16345.8	8551.96	15857.2	30343	24328	40507	75007	89420	77031	N	GO:0005829, GO:0005794, GO:0016020, GO:0005730, GO:0005886, GO:0005524, GO:0051082, GO:0071277, GO:0051131, GO:0045087, GO:0006457, GO:0009408	564.051	13585	0.0415202	24.0847
BBOV_III004240	3.73768	11.3713	1.34823e-12	8.52784e-12	1	336.974	274.039	497.656	6615.5	2947.09	5227.28	18182	20595	25008	30357	30815	25393	N	0	369.556	4929.96	0.0749614	13.3402
BBOV_III004250	0.699366	5.76608	0.0861526	0.128305	0	55.2851	32.2939	37.0536	55.7884	47.8191	99.0163	2983	2427	1862	256	500	481	N	0	41.5442	67.5413	0.615093	1.62577
BBOV_III004260	2.42138	4.34275	1.40761e-08	6.43432e-08	1	7.19096	6.44014	5.85057	41.4054	19.9884	43.4354	388	484	294	190	209	211	N	0	6.49389	34.9431	0.185842	5.38092
BBOV_III004270	0.426495	2.90742	0.32386	0.400195	0	6.56082	5.13615	7.56196	7.62732	6.31212	12.1455	354	386	380	35	66	59	N	0	6.41964	8.69496	0.738317	1.35443
BBOV_III004275	-0.114864	4.60018	0.792846	0.834913	0	22.759	15.7012	36.9541	26.5866	14.7283	28.6139	1228	1180	1857	122	154	139	N	0	25.1381	23.3096	1.07844	0.927262
BBOV_III004280	-4.47517	9.42798	1.10578e-17	1.0835e-16	1	1584.68	749.279	1617.64	74.3118	46.0976	57.4336	85504	56311	81289	341	482	279	N	GO:0016021	1317.2	59.281	22.2196	0.0450053
BBOV_III004290	0.8823	3.5279	0.0215844	0.0380959	0	8.22883	8.26308	8.05945	16.998	15.8759	12.3513	444	621	405	78	166	60	N	GO:0005736, GO:0005665, GO:0005666, GO:0000418, GO:0000419, GO:0003677, GO:0003899, GO:0008270, GO:0006360, GO:0006366, GO:0006383	8.18379	15.0751	0.542868	1.84207
BBOV_III004300	-0.634474	6.24362	0.101416	0.148423	0	106.4	101.14	68.2566	46.4177	47.4365	83.9889	5741	7601	3430	213	496	408	N	0	91.9321	59.281	1.55078	0.644835
BBOV_III004310	-0.0238879	6.53722	0.949868	0.959238	0	67.0353	100.368	113.31	75.8373	75.0759	125.366	3617	7543	5694	348	785	609	N	GO:0022625, GO:0019838, GO:0046872, GO:0003723, GO:0019843, GO:0003735, GO:0006412	93.571	92.093	1.01605	0.984205
BBOV_III004320	2.07084	6.67727	2.54787e-08	1.13531e-07	1	39.8097	37.8957	40.6953	186.107	115.148	196.592	2148	2848	2045	854	1204	955	N	0	39.4669	165.949	0.237826	4.20476
BBOV_III004325	3.24037	5.34545	6.46541e-10	3.30058e-09	1	7.82109	4.20472	11.5618	113.32	73.737	35.8188	422	316	581	520	771	174	N	0	7.86255	74.292	0.105833	9.44884
BBOV_III004330	4.72585	9.64344	1.6644e-15	1.34326e-14	1	62.6058	30.3911	81.8681	2338.1	831.478	1457.87	3378	2284	4114	10729	8694	7082	Y	0	58.2883	1542.48	0.0377887	26.4629
BBOV_III004350	-0.501859	6.80829	0.154259	0.211836	0	120.801	133.899	138.901	69.2996	103.289	105.192	6518	10063	6980	318	1080	511	N	GO:0005525	131.2	92.5936	1.41695	0.705742
BBOV_III004360	0.932076	9.09509	0.0604494	0.0941346	0	330.673	297.058	500.98	1076.76	305.277	771.957	17842	22325	25175	4941	3192	3750	N	0	376.237	717.998	0.524009	1.90837
BBOV_III004370	0.0912879	6.64071	0.815914	0.854236	0	112.368	89.7894	87.6192	121.383	130.259	56.816	6063	6748	4403	557	1362	276	N	0	96.5922	102.819	0.939435	1.06447
BBOV_III004380	-1.0237	5.54192	0.00801294	0.0158628	1	44.647	66.5171	75.142	27.2404	25.4397	39.1125	2409	4999	3776	125	266	190	N	GO:0008080	62.102	30.5975	2.02964	0.492698
BBOV_III004385	3.54217	1.74637	7.61111e-13	4.90999e-12	1	0.593069	0.691916	0.457697	7.19147	8.41615	4.73467	32	52	23	33	88	23	N	0	0.580894	6.78076	0.0856679	11.673
BBOV_III004390	0.0619915	6.85549	0.873465	0.899359	0	120.56	134.884	84.3755	75.4015	158.951	120.014	6505	10137	4240	346	1662	583	N	0	113.273	118.122	0.95895	1.04281
BBOV_III004400	-1.13006	5.84643	0.00148195	0.00347276	1	76.7839	73.1036	86.0272	36.829	40.9331	29.849	4143	5494	4323	169	428	145	N	GO:0046933, GO:0046961, GO:0015986, GO:0045261	78.6382	35.8704	2.19229	0.456144
BBOV_III004410	6.0951	10.8105	1.00941e-21	1.47616e-20	1	60.4745	27.9694	66.9631	4400.96	1742.43	4480.44	3263	2102	3365	20195	18219	21765	N	0	51.8023	3541.28	0.0146281	68.3614
BBOV_III004420	6.92501	11.952	6.60554e-24	1.09343e-22	1	109.254	37.6163	47.1826	10146.3	4273.02	9162	5895	2827	2371	46559	44679	44507	Y	GO:0016021	64.6844	7860.43	0.00822912	121.52
BBOV_III004430	1.28591	6.29874	0.00064793	0.00162715	1	48.6687	51.7606	37.2526	125.306	75.1716	135.659	2626	3890	1872	575	786	659	N	GO:0016021	45.894	112.045	0.409602	2.4414
BBOV_III004440	-0.850185	4.25977	0.0356241	0.0595521	0	30.4874	17.6971	24.855	15.6905	9.85073	15.2333	1645	1330	1249	72	103	74	N	GO:0016021	24.3465	13.5915	1.7913	0.558253
BBOV_III004450	1.46912	9.19161	0.00138982	0.00326671	1	341.478	356.177	233.684	998.525	477.33	1102.97	18425	26768	11743	4582	4991	5358	N	GO:0031410, GO:0005829, GO:0005793, GO:0005794, GO:0000139, GO:0005525, GO:0003924, GO:0031489, GO:0006891, GO:0015031, GO:0042147, GO:0006890	310.446	859.609	0.361148	2.76894
BBOV_III004460	-0.442693	3.44051	0.284509	0.357644	0	10.564	12.4412	14.0493	5.88393	9.56381	11.7337	570	935	706	27	100	57	N	0	12.3515	9.0605	1.36323	0.733553
BBOV_III004470	5.10488	2.80989	7.56242e-20	9.33899e-19	1	0.611602	0.412488	0.238799	16.7801	8.70307	18.7328	33	31	12	77	91	91	N	0	0.420963	14.7387	0.0285618	35.0118
BBOV_III004490	2.47185	3.9536	8.23493e-06	2.7687e-05	1	3.18774	8.80862	2.52729	25.9329	14.7283	40.3476	172	662	127	119	154	196	N	0	4.84122	27.0029	0.179285	5.57771
BBOV_III004510	4.65398	2.83891	1.61394e-12	1.01262e-11	1	0.481868	0.958038	0.298498	11.332	6.40775	26.967	26	72	15	52	67	131	N	0	0.579468	14.9023	0.0388846	25.7171
BBOV_III004520	-1.02511	5.03132	0.00948433	0.0183919	1	39.9209	32.3604	58.3067	16.7801	21.8055	25.526	2154	2432	2930	77	228	124	N	GO:0016021	43.5293	21.3705	2.03688	0.490946
BBOV_III004530	1.00847	6.68823	0.0126495	0.0238404	1	87.2552	76.8027	41.6505	180.876	97.6465	135.659	4708	5772	2093	830	1021	659	N	0	68.5695	138.06	0.496662	2.01344
BBOV_III004540	4.33934	2.76161	6.53243e-14	4.62862e-13	1	0.259468	0.811671	0.935295	9.58863	19.8927	11.1162	14	61	47	44	208	54	N	GO:0006464	0.668811	13.5325	0.0494225	20.2337
BBOV_III004550	2.15652	5.39848	7.67089e-08	3.25761e-07	1	13.2884	15.4351	17.9895	86.7335	44.7586	77.1957	717	1160	904	398	468	375	N	GO:0003824	15.571	69.5626	0.223842	4.46745
BBOV_III004560	-1.70842	5.70212	0.000660137	0.0016546	1	132.477	51.8405	53.1128	27.2404	11.5722	34.172	7148	3896	2669	125	121	166	N	GO:0005509	79.1433	24.3282	3.25315	0.307394
BBOV_III004570	-0.224082	5.24766	0.561263	0.632844	0	33.6937	31.6286	57.1923	31.381	39.7855	33.5544	1818	2377	2874	144	416	163	N	0	40.8382	34.9069	1.16992	0.854762
BBOV_III004580	-0.0498197	5.22143	0.89214	0.914956	0	37.9193	30.8701	44.8742	29.8555	37.6814	42.2003	2046	2320	2255	137	394	205	N	GO:0016021	37.8879	36.5791	1.03578	0.965456
BBOV_III004590	-0.432769	9.1367	0.381636	0.460901	0	705.437	977.691	256.39	380.712	536.912	519.167	38063	73477	12884	1747	5614	2522	N	GO:0003676	646.506	478.93	1.3499	0.740798
BBOV_III004600	1.06894	5.8588	0.00513827	0.0106319	1	26.6881	51.4812	34.4865	86.5156	66.2772	83.7831	1440	3869	1733	397	693	407	N	0	37.5519	78.8586	0.476193	2.09999
BBOV_III004610	-1.05279	4.07239	0.0064456	0.0129981	1	21.2207	26.9182	18.9646	9.3707	11.1897	11.7337	1145	2023	953	43	117	57	N	0	22.3678	10.7647	2.07789	0.481258
BBOV_III004620	-0.836599	7.08962	0.0243961	0.0422835	0	169.377	122.482	231.217	97.1938	107.88	87.6943	9139	9205	11619	446	1128	426	N	GO:0015078, GO:0015991, GO:0033177	174.359	97.5893	1.78666	0.559704
BBOV_III004630	-0.817752	8.06406	0.0307339	0.0520035	0	322.944	405.609	295.135	155.379	205.239	220.059	17425	30483	14831	713	2146	1069	N	GO:0005829, GO:0022625, GO:0022626, GO:0005634, GO:0005886, GO:0042788, GO:0005774, GO:0003729, GO:0003735, GO:0009793, GO:0009860, GO:0006412	341.23	193.559	1.76292	0.567241
BBOV_III004640	-0.174336	8.88616	0.658799	0.720272	0	493.452	579.027	432.325	404.684	414.878	514.02	26625	43516	21725	1857	4338	2497	N	GO:0009507, GO:0022625, GO:0015934, GO:0005886, GO:0005774, GO:0005773, GO:0003723, GO:0003735, GO:0006412	501.601	444.527	1.12839	0.886216
BBOV_III004650	1.00671	6.9042	0.0105353	0.0202482	1	117.428	65.0401	56.6152	186.978	128.538	165.096	6336	4888	2845	858	1344	802	N	GO:0042626	79.6943	160.204	0.497455	2.01023
BBOV_III004660	-0.753764	8.54164	0.0679381	0.104376	0	347.742	643.761	411.231	223.371	326.126	282.227	18763	48381	20665	1025	3410	1371	N	GO:0044297, GO:0036464, GO:0005829, GO:0022627, GO:0030425, GO:0005783, GO:0016020, GO:0005730, GO:0005654, GO:0005634, GO:0048471, GO:0005844, GO:1990904, GO:0015935, GO:0019901, GO:0003723, GO:0003735, GO:0006924, GO:0048821, GO:0000082, GO:0007369, GO:0042593, GO:0022605, GO:0007093, GO:0043066, GO:0000184, GO:0001890, GO:0043065, GO:0042274, GO:0006364, GO:0006614, GO:0033077, GO:0002309, GO:…	467.578	277.242	1.68654	0.592931
BBOV_III004670	1.90218	9.17467	3.07259e-05	9.52381e-05	1	245.642	292.534	194.064	1122.09	533.087	1082.18	13254	21985	9752	5149	5574	5257	N	0	244.08	912.452	0.267499	3.73833
BBOV_III004680	1.84188	5.06517	3.51393e-05	0.000108314	1	8.3215	22.0482	13.7906	65.8128	37.6814	55.1692	449	1657	693	302	394	268	N	0	14.7201	52.8878	0.278327	3.5929
BBOV_III004685	0.545661	3.74311	0.171697	0.232475	0	13.5479	11.0307	8.17885	16.7801	12.7199	18.527	731	829	411	77	133	90	N	0	10.9192	16.009	0.682065	1.46614
BBOV_III004690	1.36294	4.98871	0.000888824	0.0021623	1	13.3626	22.8998	17.3925	63.4157	31.9431	43.0237	721	1721	874	291	334	209	N	0	17.8849	46.1275	0.387728	2.57913
BBOV_III004700	0.225121	5.24429	0.602988	0.669005	0	35.1949	20.824	48.8144	27.0225	37.6814	57.8453	1899	1565	2453	124	394	281	N	GO:0016021	34.9445	40.8497	0.855439	1.16899
BBOV_III004710	4.22475	9.45573	8.06382e-16	6.71697e-15	1	51.8564	57.9214	104.275	1636.82	847.067	1518.59	2798	4353	5240	7511	8857	7377	N	GO:0016021	71.3511	1334.16	0.0534801	18.6985
BBOV_III004720	4.73373	6.22543	1.01689e-22	1.56972e-21	1	6.13455	3.77893	6.46746	200.707	81.4837	153.98	331	284	325	921	852	748	N	GO:0071011, GO:0005689, GO:0000398, GO:0010468, GO:0007283	5.46031	145.39	0.0375563	26.6267
BBOV_III004730	-1.32616	5.49796	0.000997481	0.00240558	1	59.2698	54.2356	79.2015	16.7801	35.7687	23.8792	3198	4076	3980	77	374	116	N	GO:0001104, GO:0006357, GO:0016592	64.2356	25.476	2.52142	0.396602
BBOV_III004740	-0.772753	4.22241	0.0538934	0.0854301	0	26.2989	15.8076	27.8399	12.6396	16.3541	11.7337	1419	1188	1399	58	171	57	N	GO:0003700, GO:0006355	23.3155	13.5758	1.71743	0.582266
BBOV_III004745	-0.205392	3.79739	0.605547	0.671296	0	17.9774	10.432	15.9796	11.7679	14.4414	12.1455	970	784	803	54	151	59	N	0	14.7963	12.7849	1.15733	0.864059
BBOV_III004750	0.631525	6.69503	0.0608821	0.0947325	0	79.5639	79.1313	85.3307	127.485	134.372	116.102	4293	5947	4288	585	1405	564	N	0	81.3419	125.986	0.645641	1.54885
BBOV_III004760	3.72236	10.1075	1.06044e-14	8.02552e-14	1	184.852	143.44	138.065	2621.18	1478.76	2055.88	9974	10780	6938	12028	15462	9987	N	GO:0004143, GO:0007205	155.452	2051.94	0.0757588	13.1998
BBOV_III004765	-0.360405	6.35622	0.385135	0.464551	0	77.1916	68.8856	129.847	72.7864	99.1767	42.612	4165	5177	6525	334	1037	207	Y	0	91.9746	71.525	1.28591	0.77766
BBOV_III004770	5.80306	7.21651	2.34244e-15	1.87107e-14	1	1.74214	11.3767	2.60689	451.755	185.634	242.909	94	855	131	2073	1941	1180	N	0	5.24191	293.433	0.0178641	55.9782
BBOV_III004780	10.3733	5.40645	3.32691e-35	1.42216e-33	1	0.092667	0.0665304	0.0198999	40.5337	169.471	45.6999	5	5	1	186	1772	222	N	GO:0016021	0.0596991	85.2348	0.000700408	1427.74
BBOV_III004790	2.51372	9.10588	3.83623e-07	1.51195e-06	1	171.73	123.294	197.964	1183.54	445.291	1186.96	9266	9266	9948	5431	4656	5766	N	0	164.33	938.598	0.17508	5.71168
BBOV_III004800	1.61624	5.93078	9.0216e-05	0.000259571	1	29.4681	26.3061	34.6258	116.153	49.0624	112.397	1590	1977	1740	533	513	546	N	GO:0003677, GO:0003887, GO:0006260	30.1333	92.5375	0.325634	3.07093
BBOV_III004805	-0.273347	3.75692	0.523358	0.595979	0	10.8791	14.7298	18.4472	7.84524	17.3105	10.9103	587	1107	927	36	181	53	N	GO:0016021	14.6854	12.022	1.22154	0.818639
BBOV_III004810	2.86771	7.7447	3.60755e-11	2.05166e-10	1	52.2271	41.2488	61.8886	425.822	225.228	483.348	2818	3100	3110	1954	2355	2348	N	0	51.7882	378.133	0.136958	7.30152
BBOV_III004820	-0.98785	5.83663	0.0090435	0.017616	0	56.9531	74.5939	95.4797	28.7659	43.3241	42.2003	3073	5606	4798	132	453	205	N	GO:0003677, GO:0003918, GO:0005524, GO:0006265	75.6756	38.0968	1.9864	0.503422
BBOV_III004830	0.364857	6.35523	0.327755	0.404495	0	83.1964	74.4608	57.1127	75.1835	126.242	74.7254	4489	5596	2870	345	1320	363	N	0	71.59	92.0504	0.777726	1.2858
BBOV_III004840	0.694037	5.3406	0.251329	0.322132	0	39.958	48.0483	4.95507	50.1224	64.3645	35.8188	2156	3611	249	230	673	174	N	GO:0005515	30.9871	50.1019	0.618482	1.61686
BBOV_III004850	2.86628	11.017	3.69618e-05	0.000113571	1	426.101	362.71	710.804	1053.66	8128.76	1752.03	22991	27259	35719	4835	84995	8511	N	GO:0005737, GO:0005874, GO:0005525, GO:0003924, GO:0005200, GO:0000226, GO:0042493	499.872	3644.82	0.137146	7.2915
BBOV_III004860	-1.35313	6.10751	0.000420276	0.0010827	1	122.524	94.553	79.0622	28.1121	50.5926	36.8481	6611	7106	3973	129	529	179	N	GO:0030014, GO:0030015, GO:0005829, GO:0016020, GO:0005634, GO:0000932, GO:0032991, GO:0005154, GO:0019900, GO:0019904, GO:0042803, GO:0019221, GO:0006977, GO:0031047, GO:0033147, GO:0017148, GO:0000288, GO:0000289, GO:0045742, GO:2000327, GO:0033138, GO:0006355, GO:0007548, GO:0006351	98.7132	38.5176	2.56281	0.390197
BBOV_III004870	2.01906	9.59406	1.13654e-05	3.76668e-05	1	233.595	225.951	458.454	1190.3	1410.76	1119.65	12604	16981	23038	5462	14751	5439	N	GO:0004672, GO:0005524, GO:0006468	306	1240.23	0.246727	4.05306
BBOV_III004875	-0.12981	4.47748	0.758678	0.806355	0	25.3352	30.9766	13.2533	17.6518	27.1612	18.527	1367	2328	666	81	284	90	N	0	23.1883	21.1133	1.09828	0.910515
BBOV_III004880	3.05907	8.05931	1.40831e-10	7.58772e-10	1	72.6509	68.859	30.208	648.976	336.742	445.882	3920	5175	1518	2978	3521	2166	N	0	57.2393	477.2	0.119948	8.33693
BBOV_III004890	-0.0640699	6.00069	0.887184	0.910833	0	60.3077	101.911	33.8895	85.208	63.3124	39.1125	3254	7659	1703	391	662	190	N	GO:0009507, GO:0009941, GO:0016021, GO:0005743, GO:0005739, GO:0005524, GO:0042626, GO:0005215, GO:0006879, GO:0009658, GO:0051276, GO:0006811, GO:0006777, GO:0009555, GO:0050790, GO:0010380, GO:0046686, GO:0010288, GO:0048364	65.3695	62.5443	1.04517	0.956782
BBOV_III004905	-0.196185	5.76404	0.591436	0.659034	0	59.6034	48.9398	65.3114	40.9696	65.1296	45.2881	3216	3678	3282	188	681	220	N	0	57.9515	50.4624	1.14841	0.87077
BBOV_III004910	-0.92233	5.21101	0.0186302	0.0333815	0	42.7565	60.21	41.6903	19.3952	34.5254	22.0265	2307	4525	2095	89	361	107	N	0	48.2189	25.3157	1.90471	0.525015
BBOV_III004930	-0.206276	6.88187	0.72311	0.777688	0	74.3004	205.153	99.0815	34.8677	222.55	70.1966	4009	15418	4979	160	2327	341	N	GO:0016021	126.178	109.205	1.15543	0.865479
BBOV_III004950	6.84635	7.41933	3.92365e-34	1.60663e-32	1	2.44641	4.48415	1.91039	445.435	373.371	202.356	132	337	96	2044	3904	983	Y	0	2.94698	340.387	0.00865773	115.504
BBOV_III004960	-0.30579	3.75022	0.427412	0.505975	0	15.253	15.1822	13.8503	10.2424	14.8239	10.4986	823	1141	696	47	155	51	N	0	14.7618	11.855	1.2452	0.803082
BBOV_III004970	-0.743949	4.0317	0.0570026	0.0895558	0	21.2578	18.7483	20.6959	8.93486	11.4766	15.8509	1147	1409	1040	41	120	77	N	GO:0005525	20.234	12.0874	1.67397	0.597382
BBOV_III004980	3.69331	2.68913	1.50874e-09	7.48598e-09	1	1.50121	1.19755	0.258699	15.2546	8.41615	15.0274	81	90	13	70	88	73	N	0	0.985817	12.8994	0.0764234	13.085
BBOV_III004985	-1.16442	3.58762	0.0182498	0.0328666	1	15.0121	8.20985	25.5913	5.01224	6.50339	10.2928	810	617	1286	23	68	50	N	0	16.2711	7.26946	2.23827	0.446773
BBOV_III004990	-0.382417	4.3297	0.298516	0.373385	0	22.9629	25.1618	19.681	19.1773	16.8323	16.0567	1239	1891	989	88	176	78	N	0	22.6019	17.3554	1.3023	0.767875
BBOV_III005000	-1.12761	2.55181	0.0218491	0.0384772	1	10.7308	6.59982	5.87047	1.74339	5.06882	3.49954	579	496	295	8	53	17	N	0	7.73371	3.43725	2.24997	0.44445
BBOV_III005020	8.64384	7.77219	3.30894e-48	3.30046e-46	1	1.37147	1.38383	0.497497	497.083	353	461.733	74	104	25	2281	3691	2243	Y	GO:0016021	1.08427	437.272	0.00247962	403.288
BBOV_III005030	7.6409	6.06016	7.43449e-47	6.287e-45	1	1.0008	0.638692	0.358198	152.764	114.288	134.629	54	48	18	701	1195	654	Y	GO:0016021	0.665898	133.894	0.00497333	201.072
BBOV_III005040	0.224498	0.0851311	0.702032	0.759428	0	0.87107	1.17093	0.795995	2.17923	0.573829	0.823421	47	88	40	10	6	4	N	0	0.946	1.19216	0.793517	1.26021
BBOV_III005050	-0.711017	2.40262	0.122578	0.17447	0	8.61803	4.68374	5.77097	3.48677	4.87754	3.08783	465	352	290	16	51	15	N	0	6.35758	3.81738	1.66543	0.600446
BBOV_III005060	-0.410432	6.33419	0.231369	0.300209	0	85.6984	95.3647	94.6837	61.8902	64.747	80.9011	4624	7167	4758	284	677	393	N	0	91.9156	69.1794	1.32865	0.752641
BBOV_III005070	-1.56882	3.72138	0.000644357	0.00162026	1	12.1394	22.2345	23.462	3.7047	8.89434	6.58737	655	1671	1179	17	93	32	N	0	19.2786	6.39547	3.01442	0.331739
BBOV_III005080	-3.97601	6.65508	1.99412e-19	2.35778e-18	1	124.544	167.244	273.703	10.6782	13.1981	11.9396	6720	12569	13754	49	138	58	N	GO:0008270	188.497	11.9386	15.7888	0.0633359
BBOV_III005090	2.58034	6.8282	4.94348e-09	2.348e-08	1	40.4213	38.9469	18.6064	271.532	133.32	181.564	2181	2927	935	1246	1394	882	N	GO:0008553, GO:0015991, GO:0016471	32.6582	195.472	0.167074	5.98539
BBOV_III005100	-0.498198	3.68639	0.230707	0.299649	0	18.9782	16.0604	9.67134	9.58863	12.433	9.46934	1024	1207	486	44	130	46	N	GO:0005829, GO:0005730, GO:0005634, GO:0005524, GO:0017178, GO:0017183	14.9033	10.497	1.41977	0.704338
BBOV_III005110	-1.14802	5.96792	0.00238083	0.00534108	1	102.323	98.1989	57.0928	43.8026	37.2989	35.2012	5521	7380	2869	201	390	171	N	0	85.8715	38.7676	2.21503	0.45146
BBOV_III005120	-1.17401	5.6966	0.00228816	0.005154	1	58.7323	59.2919	96.4746	24.8433	33.2821	36.8481	3169	4456	4848	114	348	179	N	0	71.4996	31.6578	2.25852	0.442769
BBOV_III005130	1.05435	6.00351	0.00744428	0.014858	1	45.759	41.9408	37.6904	128.357	56.7134	75.7547	2469	3152	1894	589	593	368	N	0	41.7967	86.9416	0.480744	2.08011
BBOV_III005140	-1.54941	6.3666	0.000526902	0.00133964	1	121.616	56.95	189.029	33.3423	49.2536	42.8179	6562	4280	9499	153	515	208	N	GO:0003824, GO:0009116	122.532	41.8046	2.93106	0.341174
BBOV_III005150	-1.20658	6.23768	0.0227519	0.0399571	1	82.8257	38.0288	193.904	26.5866	58.3393	51.2579	4469	2858	9744	122	610	249	N	GO:0003824, GO:0009116	104.92	45.3946	2.31128	0.432661
BBOV_III005160	4.32372	8.9658	1.85411e-18	1.97063e-17	1	29.0604	60.3564	53.3914	1166.33	838.172	855.74	1568	4536	2683	5352	8764	4157	N	GO:0005618, GO:0009507, GO:0009941, GO:0016021, GO:0005743, GO:0005739, GO:0009506, GO:0005774, GO:0005310, GO:0015367, GO:0015142, GO:0006835, GO:0006839, GO:0035674	47.6027	953.413	0.0499288	20.0285
BBOV_III005170	2.75901	9.67887	3.44076e-09	1.6689e-08	1	136.962	243.062	253.266	1661.23	1108.83	1517.15	7390	18267	12727	7623	11594	7370	N	0	211.097	1429.07	0.147716	6.76975
BBOV_III005180	-1.25921	4.01837	0.00218781	0.0049509	1	25.6502	16.5262	25.1734	8.28109	7.65105	12.3513	1384	1242	1265	38	80	60	Y	0	22.4499	9.42782	2.38124	0.419949
BBOV_III005190	-0.860321	5.96001	0.0218499	0.0384772	0	102.638	55.0739	82.3059	37.9187	47.2452	46.935	5538	4139	4136	174	494	228	N	0	80.0059	44.033	1.81696	0.550371
BBOV_III005200	-1.13518	5.15847	0.00614933	0.0124394	1	32.3037	39.9182	73.9082	22.2282	20.084	24.2909	1743	3000	3714	102	210	118	N	GO:0003824	48.71	22.201	2.19404	0.455779
BBOV_III005210	-1.09047	7.38207	0.00344453	0.00742339	1	263.86	166.818	249.286	123.998	107.21	88.106	14237	12537	12527	569	1121	428	N	0	226.655	106.438	2.12945	0.469605
BBOV_III005220	0.784799	5.25185	0.0512266	0.0818364	0	17.2546	33.7309	33.1731	44.2384	39.5942	61.3448	931	2535	1667	203	414	298	N	GO:0003676, GO:0005524	28.0529	48.3925	0.579695	1.72505
BBOV_III005230	3.34871	8.31606	7.17606e-14	5.0479e-13	1	58.4543	70.5222	42.1679	711.52	394.603	637.945	3154	5300	2119	3265	4126	3099	N	GO:0004222, GO:0006508, GO:0016887, GO:0051301	57.0481	581.356	0.0981295	10.1906
BBOV_III005240	0.208487	6.81079	0.545006	0.617197	0	117.038	100.142	95.2409	134.023	100.803	126.395	6315	7526	4786	615	1054	614	N	GO:0003743, GO:0006413	104.14	120.407	0.864903	1.1562
BBOV_III005250	-0.20517	4.62377	0.573408	0.643182	0	26.9476	29.2734	22.6461	22.4461	20.7535	25.3202	1454	2200	1138	103	217	123	N	0	26.289	22.8399	1.15101	0.868801
BBOV_III005260	0.372308	6.72487	0.3351	0.412512	0	104.621	70.9214	101.091	143.176	73.0675	142.246	5645	5330	5080	657	764	691	N	GO:0016021	92.2113	119.496	0.771666	1.2959
BBOV_III005270	-2.31098	8.29688	0.000462718	0.00118255	1	472.602	217.914	877.883	31.381	213.847	70.4025	25500	16377	44115	144	2236	342	N	0	522.8	105.21	4.9691	0.201244
BBOV_III005280	-1.11679	6.0018	0.00273159	0.00603012	1	110.478	88.0064	63.6199	37.4828	47.1496	36.0247	5961	6614	3197	172	493	175	N	GO:0005525, GO:0006614	87.368	40.219	2.1723	0.460341
BBOV_III005290	1.42493	7.18123	0.000171182	0.000470268	1	68.3141	92.4107	75.8982	143.611	228.766	262.877	3686	6945	3814	659	2392	1277	N	GO:0004550, GO:0005524, GO:0006165, GO:0006183, GO:0006228, GO:0006241	78.8743	211.752	0.372485	2.68467
BBOV_III005300	-0.0990654	4.04957	0.847305	0.878469	0	9.6003	33.0124	8.49725	14.8188	14.2501	18.7328	518	2481	427	68	149	91	N	0	17.0366	15.9339	1.06921	0.935272
BBOV_III005310	-0.436501	5.5464	0.220241	0.287786	0	50.3552	53.1179	57.3316	32.0347	45.8107	40.7593	2717	3992	2881	147	479	198	N	0	53.6016	39.5349	1.3558	0.73757
BBOV_III005320	0.165131	4.38105	0.688161	0.747451	0	20.3682	24.4965	13.9896	15.2546	30.4129	19.968	1099	1841	703	70	318	97	N	GO:0030122, GO:0030132, GO:0008565, GO:0006897	19.6181	21.8785	0.896684	1.11522
BBOV_III005330	11.3435	9.46583	7.9823e-57	1.19427e-54	1	0.463335	0.505631	0.656696	1972.21	770.748	1502.13	25	38	33	9050	8059	7297	N	GO:0016021	0.541887	1415.03	0.000382952	2611.29
BBOV_III005335	12.9063	10.8001	1.05172e-57	1.70466e-55	1	0.630135	0.359264	0.397998	4393.12	1710.49	4597.36	34	27	20	20159	17885	22333	N	GO:0016021	0.462466	3566.99	0.000129652	7712.98
BBOV_III005340	0.135956	5.71261	0.779604	0.823645	0	31.5994	84.7597	33.3721	39.662	88.6565	35.8188	1705	6370	1677	182	927	174	N	0	49.9104	54.7125	0.912231	1.09621
BBOV_III005350	-0.637753	4.46817	0.112588	0.16221	0	28.6526	28.821	22.7854	10.8962	23.6226	16.6743	1546	2166	1145	50	247	81	N	0	26.753	17.0644	1.56777	0.637848
BBOV_III005360	-4.5421	8.32684	8.28217e-15	6.30482e-14	1	385.328	349.697	1109.12	16.3442	37.012	25.526	20791	26281	55735	75	387	124	N	0	614.715	26.2941	23.3785	0.0427744
BBOV_III005370	-0.809177	5.87002	0.0255692	0.0441671	0	78.8967	82.8836	60.8937	36.1753	52.1228	38.4949	4257	6229	3060	166	545	187	N	0	74.2246	42.2643	1.7562	0.569411
BBOV_III005380	-1.44354	5.32082	0.000123765	0.000348621	1	57.8242	59.0923	57.1724	16.1263	27.1612	20.3797	3120	4441	2873	74	284	99	N	GO:0005515	58.0296	21.2224	2.73436	0.365717
BBOV_III005390	-1.41316	4.39292	0.00024536	0.000655979	1	32.0813	29.3	28.9742	8.28109	12.5286	12.9689	1731	2202	1456	38	131	63	N	0	30.1185	11.2595	2.67494	0.37384
BBOV_III005400	-1.2337	3.44824	0.00426654	0.00902984	1	17.8291	16.127	10.8852	4.14054	7.17286	7.61664	962	1212	547	19	75	37	N	0	14.9471	6.31001	2.36879	0.422156
BBOV_III005410	-1.55873	4.78415	0.000143021	0.00039711	1	38.29	49.645	34.1283	8.93486	18.5538	13.5864	2066	3731	1715	41	194	66	N	GO:0005515	40.6878	13.6917	2.97171	0.336507
BBOV_III005420	-0.752943	6.81032	0.0322303	0.0543458	0	135.664	163.891	122.245	98.7193	80.6229	71.02	7320	12317	6143	453	843	345	N	0	140.6	83.4541	1.68476	0.593556
BBOV_III005430	-2.15555	4.91232	1.50239e-07	6.21072e-07	1	31.8218	54.8876	58.7843	11.9858	10.042	10.7045	1717	4125	2954	55	105	52	N	GO:0003682	48.4979	10.9108	4.44496	0.224974
BBOV_III005435	0.50078	2.64236	0.227644	0.296066	0	5.17082	5.2559	5.15407	5.44808	8.60743	7.8225	279	395	259	25	90	38	N	0	5.1936	7.29267	0.712167	1.40417
BBOV_III005440	1.03093	4.78279	0.0123114	0.0232986	1	21.1651	13.6121	19.7407	23.7536	52.0271	35.2012	1142	1023	992	109	544	171	N	GO:0005524	18.1726	36.994	0.491232	2.0357
BBOV_III005450	4.19687	10.3663	1.17835e-15	9.6298e-15	1	102.267	130.666	176.731	2868.52	1508.88	3136	5518	9820	8881	13163	15777	15234	N	0	136.555	2504.47	0.0545244	18.3404
BBOV_III005455	0.609282	3.82171	0.16485	0.224298	0	10.4158	7.91712	15.4224	18.5235	10.4246	22.8499	562	595	775	85	109	111	N	0	11.2518	17.266	0.651672	1.53451
BBOV_III005460	0.795904	4.82576	0.0326233	0.0548658	0	21.8138	17.2314	23.3426	38.5724	28.5958	41.3769	1177	1295	1173	177	299	201	N	0	20.7959	36.1817	0.574763	1.73985
BBOV_III005470	0.979465	8.12989	0.012163	0.0230576	0	150.584	183.305	231.933	282.647	430.372	402.447	8125	13776	11655	1297	4500	1955	N	GO:0004672, GO:0005524, GO:0006468	188.607	371.822	0.507252	1.97141
BBOV_III005480	3.0076	9.22763	2.94556e-08	1.30207e-07	1	72.0022	219.391	106.683	1372.48	618.014	1211.46	3885	16488	5361	6298	6462	5885	N	0	132.692	1067.32	0.124323	8.04357
BBOV_III005490	-1.20304	3.55072	0.00846871	0.0166212	1	8.8775	15.8342	23.2033	7.84524	7.36413	5.55809	479	1190	1166	36	77	27	N	GO:0006400, GO:0009982	15.9717	6.92249	2.30721	0.433423
BBOV_III005500	-2.28783	6.91092	8.80794e-10	4.46131e-09	1	147.285	211.128	238.659	43.1488	38.8291	40.3476	7947	15867	11993	198	406	196	N	GO:0016021	199.024	40.7752	4.88101	0.204876
BBOV_III005510	-1.06256	4.05331	0.0205469	0.0364633	1	25.7985	10.1792	30.3871	9.80655	9.85073	12.1455	1392	765	1527	45	103	59	Y	0	22.1216	10.6009	2.08676	0.479211
BBOV_III005520	-2.0769	6.04858	2.80934e-07	1.12316e-06	1	124.989	70.2827	123.917	17.8697	28.9783	28.6139	6744	5282	6227	82	303	139	N	GO:0005506, GO:0009055, GO:0020037	106.396	25.154	4.2298	0.236418
BBOV_III005530	2.78494	6.1202	7.2652e-08	3.09547e-07	1	16.9025	19.3603	16.7955	60.5827	235.174	69.3732	912	1455	844	278	2459	337	N	GO:0016021	17.6861	121.71	0.145313	6.88167
BBOV_III005540	5.29039	11.3845	2.64285e-19	3.07805e-18	1	197.622	84.9726	117.171	7186.24	3202.16	5256.72	10663	6386	5888	32976	33482	25536	N	0	133.255	5215.04	0.0255521	39.1358
BBOV_III005550	-0.886043	6.95802	0.0185907	0.0333262	0	156.533	107.713	218.958	86.9514	93.9166	80.4894	8446	8095	11003	399	982	391	N	GO:0008565, GO:0015031, GO:0016021	161.068	87.1191	1.84883	0.540884
BBOV_III005560	1.97897	5.76355	2.79765e-07	1.11964e-06	1	25.3166	15.0359	25.9495	92.1816	95.3512	73.6962	1366	1130	1304	423	997	358	N	GO:0003735, GO:0019843, GO:0006412, GO:0005622, GO:0005840	22.1006	87.0763	0.253808	3.93999
BBOV_III005570	-5.28217	8.29604	3.13485e-31	9.75564e-30	1	593.365	647.261	594.25	17.6518	13.0068	16.6743	32016	48644	29862	81	136	81	N	GO:0005524, GO:0016887	611.626	15.7776	38.7654	0.0257962
BBOV_III005590	-3.98923	4.61957	1.41729e-12	8.93557e-12	1	74.2819	42.7657	18.686	3.26885	3.15606	2.05855	4008	3214	939	15	33	10	N	0	45.2445	2.82782	15.9998	0.0625008
BBOV_III005600	-6.50474	7.60761	3.38246e-17	3.15534e-16	1	750.491	329.485	73.8883	4.35847	5.16446	3.08783	40494	24762	3713	20	54	15	N	0	384.622	4.20358	91.4985	0.0109291
BBOV_III005610	-5.61429	4.52846	4.81609e-17	4.45002e-16	1	77.0989	38.5344	16.5567	1.08962	0.669467	1.02928	4160	2896	832	5	7	5	N	0	44.0633	0.929453	47.4078	0.0210936
BBOV_III005630	-4.81802	4.30012	1.03149e-18	1.12711e-17	1	55.6373	26.7186	28.4568	1.96131	1.05202	1.02928	3002	2008	1430	9	11	5	N	0	36.9376	1.34754	27.4112	0.0364814
BBOV_III005635	-4.52558	4.14482	1.42644e-13	9.66701e-13	1	57.6574	16.5927	24.1983	1.52546	0.860743	2.05855	3111	1247	1216	7	9	10	N	0	32.8161	1.48159	22.1493	0.0451481
BBOV_III005640	-4.7191	5.44302	1.24915e-16	1.10941e-15	1	143.43	42.646	61.9682	2.61508	2.39095	4.52881	7739	3205	3114	12	25	22	N	GO:0016021	82.6814	3.17828	26.0145	0.0384401
BBOV_III005650	-3.22197	5.30968	3.42051e-11	1.951e-10	1	117.576	41.9408	52.5954	8.71693	6.50339	7.61664	6344	3152	2643	40	68	37	N	GO:0016021	70.704	7.61232	9.2881	0.107665
BBOV_III005655	-0.609429	2.371	0.191579	0.256009	0	5.80095	4.1648	8.19875	4.79431	2.96478	4.32296	313	313	412	22	31	21	N	0	6.05484	4.02735	1.50343	0.665146
BBOV_III005660	0.134024	5.4645	0.724745	0.778801	0	42.2191	53.5037	30.5065	38.5724	57.2872	42.4062	2278	4021	1533	177	599	206	N	0	42.0764	46.0886	0.912947	1.09535
BBOV_III005670	-1.0099	6.59558	0.0123141	0.0232986	1	90.165	93.3688	203.218	60.5827	68.19	63.1975	4865	7017	10212	278	713	307	N	0	128.917	63.9901	2.01464	0.496366
BBOV_III005680	-1.47392	6.21771	0.000858102	0.00209543	1	117.724	78.1998	131.18	22.4461	64.0775	30.6724	6352	5877	6592	103	670	149	N	0	109.035	39.0654	2.79108	0.358284
BBOV_III005690	-0.637195	6.12286	0.106948	0.155466	0	85.2907	119.662	48.8542	54.2629	54.9919	53.9341	4602	8993	2455	249	575	262	N	0	84.6022	54.3963	1.55529	0.642966
BBOV_III005700	-4.20952	6.04881	5.67107e-23	8.78902e-22	1	118.354	127.286	127.797	9.58863	5.64265	5.14638	6386	9566	6422	44	59	25	N	GO:0005216, GO:0006811, GO:0055085, GO:0016020	124.479	6.79255	18.3258	0.0545678
BBOV_III005710	1.26706	4.79213	0.000708126	0.00176013	1	18.3666	16.739	13.9896	48.5969	36.1512	33.5544	991	1258	703	223	378	163	N	0	16.3651	39.4342	0.414998	2.40965
BBOV_III005720	1.44196	3.37713	0.00202342	0.00460568	1	6.87589	4.11158	6.14906	24.8433	9.08562	12.9689	371	309	309	114	95	63	Y	GO:0004730, GO:0006400, GO:0016870	5.71218	15.6326	0.365402	2.73671
BBOV_III005730	-1.84297	7.46487	0.000219643	0.000592519	1	182.498	149.64	495.03	100.681	81.4837	48.376	9847	11246	24876	462	852	235	N	0	275.723	76.8467	3.58796	0.27871
BBOV_III005740	-6.19647	7.04209	4.35647e-34	1.76528e-32	1	348.836	152.381	275.355	3.26885	3.92116	3.29368	18822	11452	13837	15	41	16	N	GO:0005737, GO:0005634, GO:0005524, GO:0004691, GO:0004674, GO:0001525, GO:0007155, GO:0031589, GO:0043542, GO:0001935, GO:0060562, GO:0060993, GO:0030099, GO:0018105, GO:0046777, GO:0030155, GO:0030334, GO:2000696	258.857	3.49457	74.0742	0.0135
BBOV_III005750	-0.834976	5.92448	0.0296358	0.0503861	0	79.36	83.2694	70.167	30.0734	62.0691	37.8774	4282	6258	3526	138	649	184	N	GO:0003676	77.5988	43.34	1.79047	0.558513
BBOV_III005760	-0.592668	7.4698	0.0937044	0.138492	0	221.326	206.537	211.098	119.422	164.689	139.364	11942	15522	10608	548	1722	677	N	GO:0005515	212.987	141.158	1.50885	0.662756
BBOV_III005780	4.10787	10.6509	1.01653e-17	1.00363e-16	1	191.858	191.594	145.508	3529.7	2708.28	2882.8	10352	14399	7312	16197	28318	14004	N	0	176.32	3040.26	0.057995	17.2429
BBOV_III005790	-2.46153	3.61259	6.08059e-08	2.61654e-07	1	23.3335	23.4586	13.114	3.48677	3.15606	4.32296	1259	1763	659	16	33	21	N	GO:0016021	19.9687	3.65526	5.46301	0.183049
BBOV_III005810	-1.09195	6.06366	0.00976822	0.0189047	1	73.9668	138.303	59.8788	35.5215	57.8611	33.9661	3991	10394	3009	163	605	165	N	0	90.7163	42.4496	2.13704	0.467937
BBOV_III005830	-5.92265	7.01039	3.66235e-19	4.19016e-18	1	516.73	101.911	138.742	4.57639	3.82552	4.1171	27881	7659	6972	21	40	20	N	0	252.461	4.17301	60.4986	0.0165293
BBOV_III005835	0.0126241	-0.0424461	0.982564	0.985387	0	0.556002	1.01126	1.15419	0.871693	1.14766	0.617566	30	76	58	4	12	3	N	0	0.907152	0.878972	1.03206	0.968935
BBOV_III005840	-3.71729	6.46157	4.17701e-09	2.01096e-08	1	271.107	79.73	137.329	24.8433	4.97318	7.61664	14628	5992	6901	114	52	37	N	0	162.722	12.4777	13.041	0.0766811
BBOV_III005850	11.7328	11.1572	1.4621e-36	6.8525e-35	1	0.889603	2.48824	0.616896	3686.39	2190.78	7824.97	48	187	31	16916	22907	38012	N	GO:0016021	1.33158	4567.38	0.000291541	3430.05
BBOV_III005860	-6.87944	8.42234	2.62149e-25	4.85601e-24	1	821.604	263.82	951.712	7.19147	3.15606	7.20493	44331	19827	47825	33	33	35	N	GO:0016021	679.045	5.85082	116.06	0.00861624
BBOV_III005870	0.445927	6.402	0.213702	0.281225	0	89.7016	55.9654	69.1919	99.8089	81.4837	111.574	4840	4206	3477	458	852	542	N	GO:0003824	71.6196	97.622	0.733642	1.36306
[truncated: 1,890 more rows]

## Sheet: Column Heading Descriptions
GeneID	Locus_tag
logFC	Log Fold Change:
	Positive value indicates upregulation in tick stage (kinete).
	Negative value indicates upregulation in blood-stages.
logCPM	The log of number of reads that align to a particular feature after correcting for sequencing depth and transcriptome composition bias.
PValue	The p-value is a measure of how likely you are to get this data point if no real difference existed.
FDR	False discovery rate
sig	Significance
BovBlood4.normCPM	Normalized counts for sample Blood4
BovBlood5.normCPM	Normalized counts for sample Blood5
BovBlood6.normCPM	Normalized counts for sample Blood6
BovTick4.normCPM	Normalized counts for sample Tick4
BovTick5.normCPM	Normalized counts for sample Tick5
BovTick6.normCPM	Normalized counts for sample Tick6
BovBlood4.raw	Raw counts for sample Blood4
BovBlood5.raw	Raw counts for sample Blood5
BovBlood6.raw	Raw counts for sample Blood6
BovTick4.raw	Raw counts for sample Tick4
BovTick5.raw	Raw counts for sample Tick5
BovTick6.raw	Raw counts for sample Tick6
SignalPeptides	Presence/Absence of Signal Peptide ()
nor blood-stage	Mean of normalized reads for B. bovis Blood-stages: (BovBlood4.normCPM+BovBlood5.normCPM+BovBlood5.normCPM) / 3
nor kinete	Mean of normalized reads for B. bovis tick stage (kinete): (BovTick4.normCPM+BovTick5.normCPM+BovTick5.normCPM) / 3
Fold increased in blood stages	Absolute value of (nor blood-stage) / (nor Kinete)
Fold increased in kinete	Absolute value of (nor Kinete) / (nor blood-stage)
